# Supplementary material for: Crystal structure of bis­(thio­cyanato-κS)bis­(thio­urea-κS)mercury(II)
Source: Acta Crystallogr E Crystallogr Commun. 2015 Jan 17;71(Pt 2):m28–9. doi: 10.1107/S2056989015000584 (PMC4384628; doi:10.1107/S2056989015000584)
Supplement: Supplementary file 1 [file e-71-00m28-sup1.cif]

##############################################################################
#                                                                            #
# This CIF contains the data in a paper accepted for publication in          #
# Acta Crystallographica Section E. It conforms to the requirements of       #
# Notes for Authors for Acta Crystallographica Section E, and has been       #
# peer reviewed under the auspices of the IUCr Commission on Journals.       #
#                                                                            #
# Full details of the Crystallographic Information File format               #
# are given in the paper "The Crystallographic Information File (CIF):       #
# a New Standard Archive File for Crystallography" by S. R. Hall, F. H.      #
# Allen and I. D. Brown [Acta Cryst. (1991), A47, 655-685].                  #
#                                                                            #
# The current version of the core CIF dictionary is obtainable from          #
# ftp://ftp.iucr.org/pub/cif_core.dic.                                       #
#                                                                            #
# Software is freely available for graphical display of the structure(s)     #
# in this CIF. For information consult the CIF software page                 #
# http://www.iucr.org/resources/cif/software.                                #
#                                                                            #
# This file may be used for bona fide research purposes within the           #
# scientific community so long as proper attribution is given to the journal # 
# article from which it was obtained.                                        #
#                                                                            #
##############################################################################
data_global
_audit_creation_method     SHELXL-97
_journal_date_recd_electronic     2015-01-06
_journal_date_accepted     2015-01-12
_journal_name_full     'Acta Crystallographica, Section E'
_journal_year     2015
_journal_volume     71
_journal_issue      2
_journal_page_first     m28
_journal_page_last     m29
_journal_paper_category     HM
_journal_paper_doi     10.1107/S2056989015000584
_journal_coeditor_code     SU5058
loop_
    _publ_contact_author_name
    _publ_contact_author_address
    _publ_contact_author_email
    'Dr M. NizamMohideen'
;
Research Department of Physics
The New College (Autonomous)
Chennai 600 014
Tamil Nadu
India
;
 'mnizam_new@yahoo.in'
    'K. Rajarajan'
;
Department of Physics
Rajeswari Vedachalam Government Arts College
Chengalpet 603 001
India
;
 'drkrr2007@gmail.com'
_publ_contact_author_fax     ?
_publ_contact_author_phone     '91-9841459257'
_publ_section_title
;
Crystal structure of
bis(thiocyanato-\k<i>S</i>)bis(thiourea-\k<i>S</i>)mercury(II)
;
_publ_section_title_footnote     .
loop_
    _publ_author_name
    _publ_author_footnote
    _publ_author_address
    'A. Baskaran' .
;
Department of Physics
Rajeswari Vedachalam Government Arts College
Chengalpet 603 001
India
;
    'K. Rajarajan' .
;
Department of Physics
Rajeswari Vedachalam Government Arts College
Chengalpet 603 001
India
;
    'NizamMohideen, M.' .
;
Department of Physics
The New College (Autonomous)
Chennai 600 014
India
;
    'P. Sagayaraj' .
;
Department of Physics
Loyola College (Autonomous)
Chennai 600 034
India
;
_publ_section_synopsis     .
data_I
_audit_creation_method     SHELXL-97
_chemical_name_systematic
;
Bis(thiocyanato-\k<i>S</i>)bis(thiourea-\k<i>S</i>)mercury(II)
;
_chemical_name_common     ?
_chemical_formula_moiety     'C4 H8 Hg N6 S4'
_chemical_formula_sum     'C4 H8 Hg N6 S4'
_chemical_formula_iupac     '[Hg (N C S)2 (C H4 N2 S)2]'
_chemical_formula_weight     468.99
_chemical_melting_point     ?
_symmetry_cell_setting     orthorhombic
_symmetry_space_group_name_H-M     'P b c 21'
_symmetry_space_group_name_Hall     'P 2c -2b'
loop_
    _symmetry_equiv_pos_site_id
    _symmetry_equiv_pos_as_xyz
    1 x,y,z
    2 -x,-y,1/2+z
    3 x,1/2-y,1/2+z
    4 -x,1/2+y,z
_cell_length_a     8.5359(5)
_cell_length_b     9.0337(5)
_cell_length_c     15.7575(10)
_cell_angle_alpha     90.00
_cell_angle_beta     90.00
_cell_angle_gamma     90.00
_cell_volume     1215.07(12)
_cell_formula_units_Z     4
_cell_measurement_reflns_used     2397
_cell_measurement_theta_min     2.4
_cell_measurement_theta_max     31.2
_cell_measurement_temperature     293(2)
_exptl_crystal_description     Block
_exptl_crystal_colour     Colourless
_exptl_crystal_size_max     0.20
_exptl_crystal_size_mid     0.20
_exptl_crystal_size_min     0.15
_exptl_crystal_density_diffrn     2.564
_exptl_crystal_density_meas     ?
_exptl_crystal_density_method     'not measured'
_exptl_crystal_F_000     872
_exptl_absorpt_coefficient_mu     13.331
_exptl_absorpt_correction_type     multi-scan
_exptl_absorpt_process_details
;
(SADABS; Sheldrick, 2004)
;
_exptl_absorpt_correction_T_min     0.1757
_exptl_absorpt_correction_T_max     0.2397
_exptl_special_details     ?
_diffrn_ambient_temperature     293(2)
_diffrn_radiation_type     MoK\a
_diffrn_radiation_wavelength     0.71073
_diffrn_radiation_source     'fine-focus sealed tube'
_diffrn_radiation_monochromator     graphite
_diffrn_measurement_device_type
;
Bruker Kappa APEXII CCD
;
_diffrn_measurement_method     '\w and \f scans'
_diffrn_detector_area_resol_mean     ?
_diffrn_reflns_number     19798
_diffrn_reflns_av_R_equivalents     0.0584
_diffrn_reflns_av_sigmaI/netI     0.0345
_diffrn_reflns_theta_min     2.39
_diffrn_reflns_theta_max     26.00
_diffrn_reflns_theta_full     26.00
_diffrn_measured_fraction_theta_max     1.000
_diffrn_measured_fraction_theta_full     1.000
_diffrn_reflns_limit_h_min     -10
_diffrn_reflns_limit_h_max     10
_diffrn_reflns_limit_k_min     -11
_diffrn_reflns_limit_k_max     11
_diffrn_reflns_limit_l_min     -19
_diffrn_reflns_limit_l_max     19
_diffrn_standards_number     0
_diffrn_standards_interval_count     ?
_diffrn_standards_interval_time     ?
_diffrn_standards_decay_%     ?
_refine_special_details
;
Refinement of <i>F</i>^2^ against ALL reflections. The weighted <i>R</i>-factor
<i>wR</i> and goodness of fit <i>S</i> are based on <i>F</i>^2^, conventional
<i>R</i>-factors <i>R</i> are based on <i>F</i>, with <i>F</i> set to zero for
negative <i>F</i>^2^. The threshold expression of <i>F</i>^2^ >
\s(<i>F</i>^2^) is used only for calculating <i>R</i>-factors(gt) <i>etc</i>.
and is not relevant to the choice of reflections for refinement.
<i>R</i>-factors based on <i>F</i>^2^ are statistically about twice as large
as those based on <i>F</i>, and <i>R</i>- factors based on ALL data will be
even larger.
;
_reflns_number_total     2397
_reflns_number_gt     2158
_reflns_threshold_expression     I>2\s(I)
_refine_ls_structure_factor_coef     Fsqd
_refine_ls_matrix_type     full
_refine_ls_R_factor_all     0.0353
_refine_ls_R_factor_gt     0.0291
_refine_ls_wR_factor_gt     0.0704
_refine_ls_wR_factor_ref     0.0752
_refine_ls_goodness_of_fit_ref     1.153
_refine_ls_restrained_S_all     1.152
_refine_ls_number_reflns     2397
_refine_ls_number_parameters     137
_refine_ls_number_restraints     1
_refine_ls_hydrogen_treatment     constr
_refine_ls_weighting_scheme     calc
_refine_ls_weighting_details
         'calc w=1/[\s^2^(Fo^2^)+(0.0237P)^2^+4.6956P] where P=(Fo^2^+2Fc^2^)/3'
_atom_sites_solution_hydrogens     geom
_atom_sites_solution_primary     direct
_atom_sites_solution_secondary     difmap
_refine_ls_shift/su_max     0.001
_refine_ls_shift/su_mean     0.000
_refine_diff_density_max     1.439
_refine_diff_density_min     -1.025
_refine_ls_extinction_method
;
SHELXL97 (Sheldrick, 2008)
;
_refine_ls_extinction_coef     0.0082(3)
_refine_ls_extinction_expression
                                  'Fc^*^=kFc[1+0.001xFc^2^\l^3^/sin(2\q)]^-1/4^'
_refine_ls_abs_structure_details
;
Flack (1983), 1149 Freidel pairs.
;
_refine_ls_abs_structure_Flack     0.034(12)
loop_
    _atom_type_symbol
    _atom_type_description
    _atom_type_scat_dispersion_real
    _atom_type_scat_dispersion_imag
    _atom_type_scat_source
    'C' 'C' 0.0033 0.0016
                         'International Tables Vol C Tables 4.2.6.8 and 6.1.1.4'
    'H' 'H' 0.0000 0.0000
                         'International Tables Vol C Tables 4.2.6.8 and 6.1.1.4'
    'N' 'N' 0.0061 0.0033
                         'International Tables Vol C Tables 4.2.6.8 and 6.1.1.4'
    'S' 'S' 0.1246 0.1234
                         'International Tables Vol C Tables 4.2.6.8 and 6.1.1.4'
    'Hg' 'Hg' -2.3894 9.2266
                         'International Tables Vol C Tables 4.2.6.8 and 6.1.1.4'
_computing_data_collection
;
APEX2 (Bruker, 2004)
;
_computing_cell_refinement
;
APEX2 and SAINT (Bruker, 2004)
;
_computing_data_reduction
;
SAINT and XPREP (Bruker, 2004)
;
_computing_structure_solution
;
SHELXS97 (Sheldrick, 2008)
;
_computing_structure_refinement
;
SHELXL97 (Sheldrick, 2015)
;
_computing_molecular_graphics
;
ORTEP-3 for Windows (Farrugia, 2012) and PLATON (Spek, 2009)
;
_computing_publication_material
;
WinGX (Farrugia, 2012) and PLATON (Spek, 2009)
;
loop_
    _atom_site_type_symbol
    _atom_site_label
    _atom_site_fract_x
    _atom_site_fract_y
    _atom_site_fract_z
    _atom_site_U_iso_or_equiv
    _atom_site_thermal_displace_type
    _atom_site_calc_flag
    _atom_site_refinement_flags
    _atom_site_occupancy
    _atom_site_disorder_assembly
    _atom_site_disorder_group
    Hg Hg1 0.25569(4) 0.89378(3) 0.72851(8) 0.03740(10)
                                                      Uani d . 1.000 . .
    S S1 0.4564(2) 1.1691(2) 0.69569(13) 0.0336(6) Uani d . 1.000 . .
    S S2 -0.0283(2) 1.0924(2) 0.76929(13) 0.0334(6) Uani d . 1.000 . .
    S S3 0.2017(3) 0.8900(3) 0.57967(14) 0.0329(7) Uani d . 1.000 . .
    S S4 0.3068(3) 0.8610(3) 0.87589(15) 0.0353(7) Uani d . 1.000 . .
    N N1 0.6053(9) 1.0000(9) 0.5700(5) 0.041(3) Uani d . 1.000 . .
    N N2 0.0984(9) 1.2628(8) 0.9017(5) 0.037(3) Uani d . 1.000 . .
    N N3 0.6051(8) 0.9346(7) 0.8444(5) 0.034(2) Uani d . 1.000 . .
    N N4 0.5630(8) 0.7508(9) 0.9391(4) 0.039(2) Uani d . 1.000 . .
    N N5 -0.0507(8) 1.0248(7) 0.5262(4) 0.031(2) Uani d . 1.000 . .
    N N6 -0.0982(7) 0.8404(8) 0.6204(5) 0.032(2) Uani d . 1.000 . .
    C C1 0.5444(9) 1.0700(9) 0.6213(5) 0.026(2) Uani d . 1.000 . .
    C C2 0.0478(9) 1.1927(9) 0.8463(5) 0.025(2) Uani d . 1.000 . .
    C C3 0.5073(8) 0.8485(9) 0.8853(5) 0.026(2) Uani d . 1.000 . .
    C C4 0.0009(9) 0.9200(8) 0.5772(4) 0.022(2) Uani d . 1.000 . .
    H H3A 0.70430 0.92670 0.85300 0.0410 Uiso c R 1.000 . .
    H H3B 0.57020 0.99910 0.80900 0.0410 Uiso c R 1.000 . .
    H H4A 0.66240 0.74400 0.94710 0.0460 Uiso c R 1.000 . .
    H H4B 0.50010 0.69370 0.96640 0.0460 Uiso c R 1.000 . .
    H H5A -0.14960 1.04050 0.52150 0.0370 Uiso c R 1.000 . .
    H H5B 0.01460 1.07740 0.49760 0.0370 Uiso c R 1.000 . .
    H H6A -0.19710 0.85630 0.61570 0.0380 Uiso c R 1.000 . .
    H H6B -0.06470 0.77190 0.65370 0.0380 Uiso c R 1.000 . .
loop_
    _atom_site_aniso_label
    _atom_site_aniso_U_11
    _atom_site_aniso_U_22
    _atom_site_aniso_U_33
    _atom_site_aniso_U_12
    _atom_site_aniso_U_13
    _atom_site_aniso_U_23
    Hg1 0.0319(2) 0.0600(2) 0.0205(2) -0.00290(10)
                                                 -0.0073(2) 0.0032(3)
    S1 0.0359(11) 0.0344(10) 0.0304(10) -0.0005(9) -0.0003(8) -0.0009(9)
    S2 0.0319(11) 0.0370(10) 0.0314(11) 0.0017(9) 0.0016(9) -0.0026(9)
    S3 0.0231(10) 0.0548(14) 0.0209(11) 0.0038(9) -0.0006(9) -0.0002(9)
    S4 0.0243(11) 0.0616(14) 0.0200(11) 0.0005(10) 0.0013(9) -0.0005(10)
    N1 0.035(4) 0.051(5) 0.038(4) 0.000(4) 0.003(4) -0.005(4)
    N2 0.039(4) 0.035(4) 0.037(5) 0.002(3) -0.002(3) 0.002(3)
    N3 0.026(4) 0.033(4) 0.044(4) -0.001(3) -0.005(3) 0.011(3)
    N4 0.041(4) 0.044(4) 0.031(4) 0.010(3) -0.005(3) 0.009(3)
    N5 0.031(4) 0.031(4) 0.030(4) 0.000(3) -0.003(3) 0.006(3)
    N6 0.026(3) 0.036(4) 0.033(4) -0.001(3) -0.007(3) 0.007(3)
    C1 0.024(4) 0.032(4) 0.022(4) -0.004(3) -0.004(3) 0.008(3)
    C2 0.025(4) 0.036(4) 0.015(4) 0.003(3) 0.005(3) 0.011(3)
    C3 0.028(4) 0.031(4) 0.019(4) 0.008(3) -0.002(3) -0.010(3)
    C4 0.028(4) 0.026(4) 0.012(4) 0.001(3) -0.005(3) -0.001(3)
_geom_special_details
;
 Bond distances, angles etc. have been calculated using the
 rounded fractional coordinates. All su's are estimated
 from the variances of the (full) variance-covariance matrix.
 The cell esds are taken into account in the estimation of
 distances, angles and torsion angles
;
loop_
    _geom_bond_atom_site_label_1
    _geom_bond_atom_site_label_2
    _geom_bond_site_symmetry_1
    _geom_bond_site_symmetry_2
    _geom_bond_distance
    _geom_bond_publ_flag
    Hg1 S1 . . 3.0641(18) no
    Hg1 S2 . . 3.0836(18) no
    Hg1 S3 . . 2.390(3) no
    Hg1 S4 . . 2.381(3) no
    S1 C1 . . 1.655(8) no
    S2 C2 . . 1.648(8) no
    S3 C4 . . 1.736(8) no
    S4 C3 . . 1.722(7) no
    N1 C1 . . 1.151(11) no
    N2 C2 . . 1.162(11) no
    N3 C3 . . 1.310(10) no
    N4 C3 . . 1.313(11) no
    N5 C4 . . 1.318(9) no
    N6 C4 . . 1.302(10) no
    N3 H3A . . 0.8600 no
    N3 H3B . . 0.8600 no
    N4 H4A . . 0.8600 no
    N4 H4B . . 0.8600 no
    N5 H5A . . 0.8600 no
    N5 H5B . . 0.8600 no
    N6 H6A . . 0.8600 no
    N6 H6B . . 0.8600 no
loop_
    _geom_angle_atom_site_label_1
    _geom_angle_atom_site_label_2
    _geom_angle_atom_site_label_3
    _geom_angle_site_symmetry_1
    _geom_angle_site_symmetry_2
    _geom_angle_site_symmetry_3
    _geom_angle
    _geom_angle_publ_flag
    S1 Hg1 S2 . . . 90.14(5) no
    S1 Hg1 S3 . . . 87.35(8) no
    S1 Hg1 S4 . . . 99.39(8) no
    S2 Hg1 S3 . . . 93.51(8) no
    S2 Hg1 S4 . . . 90.75(8) no
    S3 Hg1 S4 . . . 172.02(9) no
    Hg1 S1 C1 . . . 86.2(3) no
    Hg1 S2 C2 . . . 99.4(3) no
    Hg1 S3 C4 . . . 102.1(2) no
    Hg1 S4 C3 . . . 105.9(3) no
    S1 C1 N1 . . . 179.4(8) no
    S2 C2 N2 . . . 178.4(8) no
    S4 C3 N3 . . . 123.5(6) no
    S4 C3 N4 . . . 117.4(6) no
    N3 C3 N4 . . . 119.1(7) no
    C3 N3 H3A . . . 120.00 no
    C3 N3 H3B . . . 120.00 no
    H3A N3 H3B . . . 120.00 no
    S3 C4 N5 . . . 117.1(6) no
    S3 C4 N6 . . . 122.9(6) no
    N5 C4 N6 . . . 119.9(7) no
    C3 N4 H4A . . . 120.00 no
    C3 N4 H4B . . . 120.00 no
    H4A N4 H4B . . . 120.00 no
    C4 N5 H5A . . . 120.00 no
    C4 N5 H5B . . . 120.00 no
    H5A N5 H5B . . . 120.00 no
    C4 N6 H6A . . . 120.00 no
    C4 N6 H6B . . . 120.00 no
    H6A N6 H6B . . . 120.00 no
loop_
    _geom_torsion_atom_site_label_1
    _geom_torsion_atom_site_label_2
    _geom_torsion_atom_site_label_3
    _geom_torsion_atom_site_label_4
    _geom_torsion_site_symmetry_1
    _geom_torsion_site_symmetry_2
    _geom_torsion_site_symmetry_3
    _geom_torsion_site_symmetry_4
    _geom_torsion
    _geom_torsion_publ_flag
    S2 Hg1 S1 C1 . . . . -145.2(3) no
    S3 Hg1 S1 C1 . . . . -51.7(3) no
    S4 Hg1 S1 C1 . . . . 124.0(3) no
    S1 Hg1 S2 C2 . . . . -56.6(3) no
    S3 Hg1 S2 C2 . . . . -144.0(3) no
    S4 Hg1 S2 C2 . . . . 42.8(3) no
    S1 Hg1 S3 C4 . . . . -116.2(3) no
    S2 Hg1 S3 C4 . . . . -26.2(3) no
    S1 Hg1 S4 C3 . . . . -55.8(3) no
    S2 Hg1 S4 C3 . . . . -146.1(3) no
    Hg1 S3 C4 N6 . . . . -53.0(7) no
    Hg1 S3 C4 N5 . . . . 129.8(5) no
    Hg1 S4 C3 N4 . . . . -139.9(6) no
    Hg1 S4 C3 N3 . . . . 42.8(8) no
loop_
    _geom_hbond_atom_site_label_D
    _geom_hbond_atom_site_label_H
    _geom_hbond_atom_site_label_A
    _geom_hbond_site_symmetry_A
    _geom_hbond_distance_DH
    _geom_hbond_distance_HA
    _geom_hbond_distance_DA
    _geom_hbond_angle_DHA
    _geom_hbond_publ_flag
    N3 H3B S1 . 0.86 2.55 3.404(7) 174 yes
    N3 H3A N2 4_645 0.86 2.37 3.103(10) 143 yes
    N4 H4A N2 4_645 0.86 2.17 2.952(10) 151 yes
    N4 H4B N1 3_565 0.86 2.56 3.085(11) 121 yes
    N5 H5A N1 1_455 0.86 2.26 3.025(10) 149 yes
    N5 H5A S4 2_574 0.86 2.80 3.384(7) 126 yes
    N5 H5B N2 3_574 0.86 2.21 3.025(10) 158 yes
    N6 H6A N1 1_455 0.86 2.25 3.019(10) 149 yes
    N6 H6B S2 4_545 0.86 2.56 3.419(8) 172 yes
_iucr_refine_instructions_details
;
TITL RVG2 in Pbcm
CELL  0.71073   8.5359   9.0337  15.7575   90.000   90.000   90.000
ZERR     4.00   0.0005   0.0005   0.0010    0.000    0.000    0.000
LATT  -1
SYMM  - X, - Y, 1/2 + Z
SYMM  - X, 1/2 + Y,   Z
SYMM    X, 1/2 - Y, 1/2 + Z
SFAC  C    H    N    S    HG
UNIT  16   32   24   16   4
MERG   2
OMIT    -3.00  52.00
EQIV $1 -x+1, y-1/2, z
HTAB N3 N2_$1
HTAB N3 S1
HTAB N4 N2_$1
EQIV $2 x, -y+3/2, z+1/2
HTAB N4 N1_$2
EQIV $3 x-1, y, z
HTAB N5 N1_$3
EQIV $4 -x, -y+2, z-1/2
HTAB N5 S4_$4
EQIV $5 x, -y+5/2, z-1/2
HTAB N5 N2_$5
HTAB N6 N1_$3
EQIV $6 -x, y-1/2, z
HTAB N6 S2_$6
FMAP   2
PLAN   25
SIZE     0.15   0.20   0.20
ACTA
BOND   $H
CONF
L.S.   4
WGHT    0.023700    4.695600
EXTI    0.008166
FVAR       0.10057
C1    1    0.544395    1.069957    0.621274    11.00000    0.02445    0.03205 =
         0.02169    0.00796   -0.00363   -0.00424
C2    1    0.047755    1.192746    0.846333    11.00000    0.02532    0.03614 =
         0.01538    0.01148    0.00486    0.00296
C3    1    0.507333    0.848550    0.885336    11.00000    0.02826    0.03081 =
         0.01916   -0.01013   -0.00208    0.00780
C4    1    0.000919    0.919976    0.577184    11.00000    0.02827    0.02625 =
         0.01242   -0.00081   -0.00454    0.00095
N1    3    0.605278    0.999987    0.570007    11.00000    0.03538    0.05114 =
         0.03845   -0.00464    0.00264   -0.00024
N2    3    0.098424    1.262849    0.901696    11.00000    0.03878    0.03458 =
         0.03695    0.00178   -0.00247    0.00237
N3    3    0.605129    0.934646    0.844431    11.00000    0.02611    0.03329 =
         0.04361    0.01084   -0.00457   -0.00102
AFIX  93
H3A   2    0.704275    0.926663    0.852986    11.00000   -1.20000
H3B   2    0.570163    0.999130    0.809030    11.00000   -1.20000
AFIX   0
N4    3    0.563012    0.750817    0.939108    11.00000    0.04069    0.04442 =
         0.03069    0.00926   -0.00525    0.00998
AFIX  93
H4A   2    0.662416    0.743958    0.947085    11.00000   -1.20000
H4B   2    0.500083    0.693650    0.966357    11.00000   -1.20000
AFIX   0
N5    3   -0.050658    1.024754    0.526195    11.00000    0.03108    0.03125 =
         0.03006    0.00569   -0.00312   -0.00028
AFIX  93
H5A   2   -0.149635    1.040530    0.521488    11.00000   -1.20000
H5B   2    0.014647    1.077382    0.497614    11.00000   -1.20000
AFIX   0
N6    3   -0.098203    0.840387    0.620420    11.00000    0.02565    0.03643 =
         0.03309    0.00717   -0.00668   -0.00078
AFIX  93
H6A   2   -0.197148    0.856284    0.615651    11.00000   -1.20000
H6B   2   -0.064696    0.771946    0.653732    11.00000   -1.20000
AFIX   0
S1    4    0.456420    1.169075    0.695685    11.00000    0.03590    0.03443 =
         0.03045   -0.00088   -0.00033   -0.00053
S2    4   -0.028262    1.092375    0.769292    11.00000    0.03187    0.03700 =
         0.03144   -0.00262    0.00161    0.00169
S3    4    0.201736    0.889960    0.579670    11.00000    0.02309    0.05476 =
         0.02092   -0.00015   -0.00064    0.00376
S4    4    0.306763    0.860967    0.875891    11.00000    0.02429    0.06156 =
         0.02004   -0.00053    0.00125    0.00050
HG1   5    0.255690    0.893780    0.728513    11.00000    0.03186    0.06005 =
         0.02045    0.00316   -0.00732   -0.00291
HKLF 4
END
;
