# Supplementary material for: Crystal structure of bis­(thio­cyanato-κS)bis­(thio­urea-κS)mercury(II)
Source: Acta Crystallogr E Crystallogr Commun. 2015 Jan 17;71(Pt 2):m28–9. doi: 10.1107/S2056989015000584 (PMC4384628; doi:10.1107/S2056989015000584)
Supplement: Supplementary file 2 [file e-71-00m28-Isup2.hkl]

#
# h,k,l, Fc-squared, Fo-squared, sigma(Fo-squared) and status flag
#
data_I
_shelx_title ' RVG2 in Pbcm'
_shelx_refln_list_code          4
_shelx_F_calc_maximum      357.29
_exptl_crystal_F_000       872.00
_reflns_d_resolution_high  0.8108
 
loop_
 _symmetry_equiv_pos_as_xyz
 'x, y, z'
 '-x, -y, z+1/2'
 '-x, y+1/2, z'
 'x, -y+1/2, z+1/2'
 
_cell_length_a     8.5359
_cell_length_b     9.0337
_cell_length_c    15.7575
_cell_angle_alpha  90.000
_cell_angle_beta   90.000
_cell_angle_gamma  90.000
 
_shelx_F_squared_multiplier     1.000
 
loop_
 _refln_index_h
 _refln_index_k
 _refln_index_l
 _refln_F_squared_calc
 _refln_F_squared_meas
 _refln_F_squared_sigma
 _refln_observed_status
   1   1 -19     5228.61     6432.80    214.38 o
   2   1 -19      338.58      569.57     91.61 o
   0   2 -19    10572.06    12928.73    698.54 o
   1   2 -19      621.86      929.13    126.35 o
   0   0 -18     7599.34     8620.38    588.29 o
   1   0 -18       91.87      354.53     94.63 o
   2   0 -18     7459.14     8515.94    406.84 o
   3   0 -18     1324.36     1852.30    200.65 o
   1   1 -18     2552.15     3246.71    175.85 o
   2   1 -18      240.64      369.32     72.72 o
   3   1 -18     2469.56     2960.91    136.11 o
   0   2 -18      535.92      972.82    143.02 o
   1   2 -18      261.97      490.65     67.44 o
   2   2 -18      443.61      602.08     70.26 o
   3   2 -18        5.39       90.28     59.49 o
   1   3 -18     4817.04     5526.54    252.34 o
   2   3 -18      295.25      400.73     73.57 o
   0   4 -18     3128.82     3330.01    388.00 o
   1   4 -18        7.16      -25.37     53.94 o
   1   1 -17     3743.04     4345.99    151.97 o
   2   1 -17      206.06      292.53     51.84 o
   3   1 -17     4433.95     4994.14    183.08 o
   4   1 -17      448.42      491.87     65.51 o
   5   1 -17     4192.89     4263.56    221.06 o
   0   2 -17     6040.33     7026.97    311.17 o
   1   2 -17     1026.84     1278.45     93.23 o
   2   2 -17     4626.67     5029.72    175.92 o
   3   2 -17        6.33       26.29     52.11 o
   4   2 -17     5531.93     5966.76    219.82 o
   1   3 -17      315.90      418.70     52.73 o
   2   3 -17       40.56      112.74     47.58 o
   3   3 -17     1231.13     1617.10    182.09 o
   4   3 -17      256.28      241.01     56.03 o
   0   4 -17     1113.16     1098.18    105.64 o
   1   4 -17      100.04       59.10     51.23 o
   2   4 -17     1918.28     2052.64    227.01 o
   3   4 -17      320.70      457.94     81.13 o
   1   5 -17     3159.16     3118.91    239.14 o
   0   0 -16     4691.50     5416.38    349.89 o
   1   0 -16     1173.81     1538.61    149.45 o
   2   0 -16    14902.67    16573.79    648.68 o
   3   0 -16      426.29      391.49     77.15 o
   4   0 -16     6528.68     6068.35    563.89 o
   5   0 -16      456.83      623.43    171.20 o
   1   1 -16     3396.27     4150.22    147.04 o
   2   1 -16      239.25      357.16     43.01 o
   3   1 -16     2659.41     2795.93    114.66 o
   4   1 -16      157.26       98.12     57.49 o
   5   1 -16     3802.57     4116.89    161.81 o
   0   2 -16      925.70     1298.84    110.46 o
   1   2 -16      393.61      486.20     41.95 o
   2   2 -16      554.77      628.07     56.57 o
   3   2 -16      160.87      130.49     42.62 o
   4   2 -16      513.21      518.25     64.21 o
   5   2 -16      126.42       90.85     55.74 o
   1   3 -16     5905.55     5933.74    216.55 o
   2   3 -16      278.60      307.43     48.13 o
   3   3 -16     6587.83     6359.75    237.51 o
   4   3 -16      400.74      388.05     48.82 o
   5   3 -16     4357.91     3996.17    170.88 o
   0   4 -16     2628.53     2592.84    180.66 o
   1   4 -16       38.45      -63.16     46.44 o
   2   4 -16     5794.77     5436.49    291.04 o
   3   4 -16       64.19       61.69     48.49 o
   4   4 -16     3089.72     3178.49    150.71 o
   1   5 -16       90.20      -29.24     43.94 o
   2   5 -16       32.53      -66.62     44.42 o
   3   5 -16        1.89        8.92     48.42 o
   0   6 -16     2489.58     2176.73    155.90 o
   1   6 -16      636.07      479.97     65.42 o
   1   1 -15    11340.54    13091.19    380.46 o
   2   1 -15      146.03      243.55     41.59 o
   3   1 -15     8450.47     8270.15    283.88 o
   4   1 -15      441.99      434.15     49.10 o
   5   1 -15     5453.71     5641.67    213.57 o
   6   1 -15       91.53       95.63     52.55 o
   0   2 -15    20640.13    22929.58    787.80 o
   1   2 -15      118.70      176.23     32.66 o
   2   2 -15    10500.99    10832.96    342.13 o
   3   2 -15      441.70      468.15     48.29 o
   4   2 -15    12412.86    12281.56    381.61 o
   5   2 -15      308.38      400.02     79.23 o
   6   2 -15     5361.65     5421.01    192.99 o
   1   3 -15     2395.78     2497.36    102.24 o
   2   3 -15      237.21      177.70     42.86 o
   3   3 -15     2233.08     2526.20    183.97 o
   4   3 -15      722.25      867.70     69.27 o
   5   3 -15      912.10      803.85     64.29 o
   6   3 -15      107.15       35.94     46.34 o
   0   4 -15     2708.14     2387.14    200.47 o
   1   4 -15      221.02      126.38     37.77 o
   2   4 -15     1838.97     1844.38    119.75 o
   3   4 -15       76.47       36.89     40.67 o
   4   4 -15     1426.87     1563.80     98.98 o
   5   4 -15       25.10      -10.41     40.70 o
   1   5 -15     7794.88     7061.28    215.53 o
   2   5 -15       23.95      -63.02     42.01 o
   3   5 -15     4869.73     4546.35    165.81 o
   4   5 -15      164.42      202.46     41.93 o
   0   6 -15     3534.96     2850.24    188.66 o
   1   6 -15      112.53      -32.42     48.96 o
   2   6 -15     2590.34     2322.34    112.69 o
   3   6 -15      161.78       43.09     56.97 o
   1   7 -15       11.28      -46.71     48.53 o
   0   0 -14    21535.56    24862.37   1435.44 o
   1   0 -14       85.38      132.62     54.52 o
   2   0 -14    37016.49    40597.43   1494.96 o
   3   0 -14      491.60      455.98     59.76 o
   4   0 -14    13926.47    12420.17    697.13 o
   5   0 -14      349.90      302.13     72.96 o
   6   0 -14     5935.25     5433.24    324.33 o
   7   0 -14      605.67      618.29    101.87 o
   1   1 -14    13716.55    15600.21    447.21 o
   2   1 -14       80.28      113.68     30.75 o
   3   1 -14     6615.27     6588.28    207.43 o
   4   1 -14       62.24       25.32     37.48 o
   5   1 -14     4075.35     3976.94    154.79 o
   6   1 -14      511.45      471.59     54.66 o
   7   1 -14     1553.39     1419.97     96.95 o
   0   2 -14     1547.19     1987.05    100.38 o
   1   2 -14       52.74       53.58     28.87 o
   2   2 -14      714.82      785.18     58.12 o
   3   2 -14       77.26       35.98     33.47 o
   4   2 -14      623.98      605.35     48.16 o
   5   2 -14       21.71      -21.45     36.37 o
   6   2 -14      517.44      506.16     66.58 o
   7   2 -14       38.84       26.35     55.50 o
   1   3 -14    16453.80    15430.45    401.75 o
   2   3 -14      186.23      128.39     35.45 o
   3   3 -14    13907.77    13845.64    449.45 o
   4   3 -14       47.21       15.76     34.22 o
   5   3 -14     5033.39     4874.62    171.08 o
   6   3 -14      151.36      121.68     47.17 o
   0   4 -14    10555.68     9610.19    351.09 o
   1   4 -14      212.36      131.50     34.23 o
   2   4 -14    16037.14    15744.11    408.96 o
   3   4 -14       59.85      -14.46     37.82 o
   4   4 -14     6237.53     6142.67    181.93 o
   5   4 -14      286.56      260.16     44.66 o
   6   4 -14     2718.29     2892.28    143.24 o
   1   5 -14     1369.42     1199.05     67.63 o
   2   5 -14      175.70       85.09     35.87 o
   3   5 -14      107.45       76.99     41.75 o
   4   5 -14       12.68      -35.68     36.12 o
   5   5 -14      634.66      679.58     55.71 o
   0   6 -14     3097.29     2513.41    159.21 o
   1   6 -14      173.31       77.88     50.32 o
   2   6 -14     1961.96     1892.13     97.01 o
   3   6 -14      359.53      294.76     60.92 o
   4   6 -14     2036.72     2040.14     94.93 o
   1   7 -14     4196.87     3835.54    149.85 o
   2   7 -14        5.62      -65.33     43.55 o
   3   7 -14     5180.37     4755.63    214.83 o
   1   1 -13    22205.79    23827.88    700.97 o
   2   1 -13      242.51      281.22     34.93 o
   3   1 -13    12855.61    12209.12    363.33 o
   4   1 -13     1352.05     1410.33     72.53 o
   5   1 -13     8466.45     8302.39    261.92 o
   6   1 -13      587.59      514.61     48.93 o
   7   1 -13     2238.74     2286.10    119.04 o
   0   2 -13    48515.51    51295.00   1715.92 o
   1   2 -13        5.51      -14.26     25.97 o
   2   2 -13    15207.92    14612.04    414.78 o
   3   2 -13     1244.30     1280.08     65.93 o
   4   2 -13    22996.42    23456.80    665.12 o
   5   2 -13     1211.87     1231.56     66.18 o
   6   2 -13     4182.05     4210.76    157.58 o
   7   2 -13      951.70      991.17     77.93 o
   1   3 -13     5606.56     5268.39    144.55 o
   2   3 -13      440.88      408.15     43.85 o
   3   3 -13     4966.17     4931.86    150.94 o
   4   3 -13      563.95      539.61     46.13 o
   5   3 -13      491.07      524.30     42.93 o
   6   3 -13      462.22      455.39     48.93 o
   7   3 -13     1123.52     1121.64     78.32 o
   0   4 -13     2788.24     2473.33    119.52 o
   1   4 -13     1243.29     1095.56     55.60 o
   2   4 -13     2427.83     2266.57     85.59 o
   3   4 -13      160.98      117.80     32.72 o
   4   4 -13     2448.26     2516.27     91.13 o
   5   4 -13      215.41      194.47     38.64 o
   6   4 -13      942.03      963.32     58.76 o
   1   5 -13    14198.79    13197.28    352.93 o
   2   5 -13      218.42      102.58     38.11 o
   3   5 -13     6223.44     5846.64    174.25 o
   4   5 -13      272.09      234.26     39.63 o
   5   5 -13     7485.67     7274.41    254.98 o
   6   5 -13      269.80      284.78     56.03 o
   0   6 -13     6290.73     5932.93    282.48 o
   1   6 -13       43.55      -61.04     40.69 o
   2   6 -13     5392.27     4956.21    175.57 o
   3   6 -13      175.01       96.37     43.41 o
   4   6 -13     2969.63     2814.01    132.53 o
   5   6 -13      393.84      345.24     57.67 o
   1   7 -13       60.05        6.33     46.42 o
   2   7 -13       71.54      -42.89     42.31 o
   3   7 -13      111.54       82.78     48.55 o
   4   7 -13      178.14       83.57     63.02 o
   0   8 -13     1936.60     1863.61    147.42 o
   1   8 -13      643.82      530.83     66.51 o
   2   8 -13     1366.64     1159.32     82.18 o
   0   0 -12    17203.75    19625.97   1102.71 o
   1   0 -12     2392.86     2565.11    143.99 o
   2   0 -12    41316.26    37513.63   1714.30 o
   3   0 -12      559.10      626.69     56.71 o
   4   0 -12    13679.57    13312.90    640.95 o
   5   0 -12     6673.05     6274.47    320.72 o
   6   0 -12     9836.35     9738.21    497.02 o
   7   0 -12     1638.46     1540.66    112.81 o
   8   0 -12     7009.42     6706.82    607.54 o
   1   1 -12    12248.13    12827.82    345.31 o
   2   1 -12     1141.17     1222.08     61.61 o
   3   1 -12     6987.55     6778.07    196.39 o
   4   1 -12     2399.51     2353.59     79.72 o
   5   1 -12     6645.62     6484.88    206.57 o
   6   1 -12     1084.38     1113.70     67.60 o
   7   1 -12     2165.84     2284.84    108.81 o
   8   1 -12      732.77      669.50     71.98 o
   0   2 -12     1678.73     1712.73     92.73 o
   1   2 -12      773.19      741.89     62.99 o
   2   2 -12     1151.24     1222.47     78.26 o
   3   2 -12       78.88       51.78     22.27 o
   4   2 -12      817.03      845.41     50.35 o
   5   2 -12       71.21       42.02     32.14 o
   6   2 -12      770.08      775.35     52.56 o
   7   2 -12       48.16       48.70     42.82 o
   8   2 -12      135.77      177.13     53.45 o
   1   3 -12    16455.85    15187.86    375.37 o
   2   3 -12     1249.60     1191.43     50.79 o
   3   3 -12    16161.94    15744.77    459.27 o
   4   3 -12      833.30      814.54     43.80 o
   5   3 -12     5407.15     5767.91    167.93 o
   6   3 -12     1754.72     1743.18     76.90 o
   7   3 -12     7204.11     7166.30    296.01 o
   0   4 -12    11195.31    10137.26    347.04 o
   1   4 -12      792.62      715.61     40.50 o
   2   4 -12    13549.91    13023.81    347.26 o
   3   4 -12      665.64      657.79     41.89 o
   4   4 -12     7843.61     7588.64    241.51 o
   5   4 -12     2546.56     2695.02    102.03 o
   6   4 -12     4680.69     4868.09    226.01 o
   7   4 -12      801.54      830.01    111.66 o
   1   5 -12      735.05      700.39     46.43 o
   2   5 -12      180.20       88.25     35.07 o
   3   5 -12      825.18      773.86     48.51 o
   4   5 -12      741.02      725.33     48.13 o
   5   5 -12      584.58      646.68     51.63 o
   6   5 -12      122.77      111.99     46.98 o
   0   6 -12     3368.04     3092.27    183.70 o
   1   6 -12       32.94      -55.78     37.18 o
   2   6 -12     3299.25     3118.15    111.37 o
   3   6 -12      150.56       85.21     39.02 o
   4   6 -12     1892.42     1810.81     89.02 o
   5   6 -12      212.04      190.46     52.39 o
   6   6 -12     1790.39     1807.41    107.07 o
   1   7 -12     4104.20     3714.60    145.65 o
   2   7 -12      210.75      105.21     47.15 o
   3   7 -12     5283.69     4780.86    189.28 o
   4   7 -12      130.03       78.33     44.91 o
   0   8 -12     1885.17     1775.43    137.30 o
   1   8 -12       21.11      -65.27     43.51 o
   2   8 -12      674.34      513.37     62.12 o
   3   8 -12      338.88      295.13     52.86 o
   1   1 -11    12743.19    12677.34    354.52 o
   2   1 -11     2032.35     2053.31     66.89 o
   3   1 -11    11706.55    11147.57    296.29 o
   4   1 -11     1358.18     1289.76     53.08 o
   5   1 -11    10358.21    10336.91    307.87 o
   6   1 -11      843.11      817.83     55.54 o
   7   1 -11     6106.21     6180.27    228.04 o
   8   1 -11     1684.39     1680.38    111.59 o
   0   2 -11    24650.24    22480.39    786.84 o
   1   2 -11      166.03      121.55     23.72 o
   2   2 -11    10979.35    10505.07    264.54 o
   3   2 -11     2364.69     2264.29     67.45 o
   4   2 -11    17775.87    17867.06    451.99 o
   5   2 -11     3073.25     3041.58    100.46 o
   6   2 -11    11208.53    11309.32    332.36 o
   7   2 -11     1084.97     1033.41     76.33 o
   8   2 -11     7108.90     6945.40    297.67 o
   1   3 -11     1421.58     1403.70     50.46 o
   2   3 -11      604.75      602.91     41.91 o
   3   3 -11     3197.14     3121.95     94.55 o
   4   3 -11      303.43      273.34     27.56 o
   5   3 -11     1928.54     2017.72     73.63 o
   6   3 -11     1060.82     1062.28     56.84 o
   7   3 -11     2118.94     2208.23    121.97 o
   8   3 -11      301.29      308.43     95.32 o
   0   4 -11     3001.68     2704.19    127.57 o
   1   4 -11      508.89      408.49     30.54 o
   2   4 -11     3727.43     3465.42    100.56 o
   3   4 -11      776.12      674.73     42.71 o
   4   4 -11     2636.45     2606.53     88.35 o
   5   4 -11       62.02       49.17     29.27 o
   6   4 -11     1026.42     1071.36     61.09 o
   7   4 -11      228.58      247.14     54.93 o
   1   5 -11     9799.03     9059.97    254.41 o
   2   5 -11       10.02      -41.60     27.73 o
   3   5 -11     5739.04     5178.99    168.79 o
   4   5 -11     2384.05     2218.13     78.35 o
   5   5 -11     8941.85     8862.77    252.02 o
   6   5 -11      229.19      176.00     46.97 o
   7   5 -11     2933.35     3100.57    149.73 o
   0   6 -11     3655.49     3405.93    170.35 o
   1   6 -11      138.31       59.55     31.84 o
   2   6 -11     2437.52     2277.79     94.50 o
   3   6 -11      495.18      411.33     43.50 o
   4   6 -11     3026.42     2754.90    110.52 o
   5   6 -11      432.81      367.02     46.28 o
   6   6 -11     2315.87     2267.93    115.09 o
   1   7 -11      298.48      258.10     45.03 o
   2   7 -11      128.78       62.71     41.83 o
   3   7 -11       30.19       59.58     45.26 o
   4   7 -11       27.94      -20.76     37.59 o
   5   7 -11       78.20       89.83     42.81 o
   0   8 -11     2461.95     2173.54    146.39 o
   1   8 -11      175.48       81.44     40.08 o
   2   8 -11     1510.91     1408.07     86.71 o
   3   8 -11      465.64      344.93     50.08 o
   4   8 -11     1555.72     1519.69     89.17 o
   1   9 -11     1316.39     1125.82     77.07 o
   0   0 -10    13735.45    13965.84    840.30 o
   1   0 -10      831.07      816.95     67.57 o
   2   0 -10    26604.72    25202.88   1155.82 o
   3   0 -10      944.28      972.44     59.41 o
   4   0 -10    12952.34    12860.16    437.65 o
   5   0 -10     2912.01     2892.09    129.23 o
   6   0 -10    23814.22    24482.46   1135.53 o
   7   0 -10      573.10      514.16     61.80 o
   8   0 -10     8959.39     9232.10    542.50 o
   9   0 -10      724.87      754.47    111.90 o
   1   1 -10     5000.61     4600.46    161.04 o
   2   1 -10      294.64      284.71     23.30 o
   3   1 -10     8999.00     8458.72    201.27 o
   4   1 -10      162.97      126.36     21.65 o
   5   1 -10     6896.80     6908.26    202.74 o
   6   1 -10      805.20      777.84     48.61 o
   7   1 -10     5488.95     5628.03    206.44 o
   8   1 -10      432.39      414.68     61.13 o
   0   2 -10     1501.24     1309.32     70.50 o
   1   2 -10      270.52      276.45     23.53 o
   2   2 -10     1890.87     1836.13     59.19 o
   3   2 -10       84.49       52.96     18.55 o
   4   2 -10     1214.53     1214.15     42.98 o
   5   2 -10      557.95      508.35     32.51 o
   6   2 -10      636.73      745.57     47.61 o
   7   2 -10       11.95       -0.13     37.58 o
   8   2 -10      176.96      227.08     51.85 o
   1   3 -10    12761.43    11496.30    282.95 o
   2   3 -10      562.47      524.69     29.95 o
   3   3 -10    12981.65    12931.84    327.17 o
   4   3 -10       38.51       14.29     21.29 o
   5   3 -10    10758.88    10790.33    292.13 o
   6   3 -10     2032.66     2013.19     81.31 o
   7   3 -10     8740.13     8562.92    286.49 o
   8   3 -10      143.12      100.31     44.14 o
   0   4 -10     4367.46     4022.30    152.04 o
   1   4 -10      988.21      930.72     39.34 o
   2   4 -10    12780.62    12127.90    302.81 o
   3   4 -10       61.85      -10.76     28.45 o
   4   4 -10     5093.70     4941.80    143.93 o
   5   4 -10      552.36      508.91     36.88 o
   6   4 -10     9740.57     9612.93    306.92 o
   7   4 -10      392.79      377.41     59.52 o
   8   4 -10     5584.98     5829.93    399.74 o
   1   5 -10        0.16       66.86     24.14 o
   2   5 -10      404.85      296.52     35.95 o
   3   5 -10      444.05      427.82     37.94 o
   4   5 -10      613.87      527.70     37.11 o
   5   5 -10      563.52      612.08     38.96 o
   6   5 -10       96.30       44.12     43.25 o
   7   5 -10      430.00      484.00     60.58 o
   0   6 -10     3763.13     3566.97    172.60 o
   1   6 -10     3124.17     2793.68     97.24 o
   2   6 -10     4957.65     4791.72    137.27 o
   3   6 -10      172.64      105.16     33.64 o
   4   6 -10     1764.31     1642.39     78.54 o
   5   6 -10      645.68      548.46     51.31 o
   6   6 -10     2095.02     2013.64    103.81 o
   7   6 -10      133.51       34.49     54.56 o
   1   7 -10     3488.34     3230.08    117.24 o
   2   7 -10      262.29      167.35     40.97 o
   3   7 -10     5000.73     4600.90    159.94 o
   4   7 -10      435.13      324.93     45.18 o
   5   7 -10     2009.04     1826.47     85.16 o
   6   7 -10      825.59      792.07     74.92 o
   0   8 -10      463.19      398.92     67.46 o
   1   8 -10      157.41       65.78     41.94 o
   2   8 -10      505.31      471.50     50.75 o
   3   8 -10      116.98       39.84     41.89 o
   4   8 -10      881.71      814.32     65.58 o
   1   9 -10      269.85      223.81     49.11 o
   2   9 -10       82.21       -8.14     43.77 o
   3   9 -10      299.83      255.91     50.41 o
   1   1  -9    18256.40    16972.09    454.97 o
   2   1  -9      503.44      481.50     27.45 o
   3   1  -9    17103.77    17588.71    440.09 o
   4   1  -9     1114.28     1118.22     41.30 o
   5   1  -9    14462.65    14729.83    349.66 o
   6   1  -9      159.94      153.39     28.37 o
   7   1  -9     6822.85     7228.01    258.68 o
   8   1  -9     1017.15      904.72     77.08 o
   9   1  -9     4816.02     4963.61    360.15 o
   0   2  -9    29638.37    25867.07    942.26 o
   1   2  -9     4333.57     4037.37    116.56 o
   2   2  -9    22672.04    21832.21    551.09 o
   3   2  -9      888.79      910.05     36.76 o
   4   2  -9    18356.02    18117.30    418.08 o
   5   2  -9     1652.38     1750.33     62.66 o
   6   2  -9    15391.00    14944.25    453.18 o
   7   2  -9      861.72      843.66     57.08 o
   8   2  -9     8381.27     7981.49    328.50 o
   9   2  -9      659.51      566.46     66.86 o
   1   3  -9     2507.07     2344.66     70.54 o
   2   3  -9       34.67        0.33     17.01 o
   3   3  -9     3410.74     3630.78    103.45 o
   4   3  -9     2115.41     2107.72     64.53 o
   5   3  -9     3789.83     3822.70    107.51 o
   6   3  -9       52.89       46.20     22.57 o
   7   3  -9     1207.93     1182.57     72.09 o
   8   3  -9      367.38      292.43     67.13 o
   0   4  -9     9320.77     8596.23    373.88 o
   1   4  -9       64.22       44.52     17.27 o
   2   4  -9     3877.51     3901.60    115.40 o
   3   4  -9      655.70      586.60     30.97 o
   4   4  -9     4028.31     3999.33    110.94 o
   5   4  -9       17.37       -5.02     22.29 o
   6   4  -9     1478.70     1627.56     68.59 o
   7   4  -9      140.78      123.09     32.98 o
   8   4  -9     1169.49     1329.34    115.28 o
   1   5  -9    12060.57    11619.03    293.20 o
   2   5  -9      201.75      177.50     25.25 o
   3   5  -9    11013.10    10368.55    284.87 o
   4   5  -9      622.82      545.16     35.69 o
   5   5  -9     9119.60     8707.86    235.05 o
   6   5  -9      612.87      593.50     48.95 o
   7   5  -9     3759.73     3857.70    160.23 o
   8   5  -9      582.54      683.34     83.81 o
   0   6  -9     5449.18     5281.26    210.79 o
   1   6  -9      145.66       79.38     28.74 o
   2   6  -9     3296.07     3199.43    106.92 o
   3   6  -9      276.77      248.21     35.31 o
   4   6  -9     4165.27     3969.34    126.36 o
   5   6  -9      423.36      311.89     41.97 o
   6   6  -9     2809.89     2658.70    108.59 o
   7   6  -9      182.68       82.28     54.00 o
   1   7  -9      115.41      156.68     36.45 o
   2   7  -9      306.31      225.14     34.26 o
   3   7  -9       37.82      102.97     37.10 o
   4   7  -9      417.33      329.86     41.24 o
   5   7  -9       72.19       89.84     40.10 o
   6   7  -9        8.99      -60.84     40.56 o
   0   8  -9     4391.79     4282.65    189.42 o
   1   8  -9        8.32      -50.59     33.94 o
   2   8  -9     1756.95     1624.54     91.18 o
   3   8  -9      232.82      212.07     43.45 o
   4   8  -9     2682.36     2682.10    106.58 o
   5   8  -9       15.78      -57.44     38.29 o
   1   9  -9     2190.41     2019.35    103.51 o
   2   9  -9      120.25       38.75     46.48 o
   3   9  -9     1077.54      977.09     67.74 o
   0   0  -8    61625.67    64122.57   3709.81 o
   1   0  -8     4959.64     4448.46    180.37 o
   2   0  -8    57703.38    57276.98   1911.65 o
   3   0  -8     2710.14     2742.72    115.94 o
   4   0  -8    28331.62    28394.01    952.87 o
   5   0  -8     2685.17     2772.49    124.56 o
   6   0  -8    16896.33    17564.98    634.45 o
   7   0  -8      532.07      518.73     80.97 o
   8   0  -8     6135.18     6378.89    461.60 o
   9   0  -8      464.84      484.97     90.57 o
   1   1  -8    21432.30    20221.05    501.32 o
   2   1  -8     3041.80     2969.64     79.34 o
   3   1  -8    18537.74    18246.36    407.52 o
   4   1  -8       10.03        2.97     12.57 o
   5   1  -8     7315.66     7593.60    193.02 o
   6   1  -8     1401.63     1455.24     57.55 o
   8   1  -8       42.55       31.22     42.76 o
   9   1  -8     1084.90     1079.81    103.23 o
   0   2  -8     2400.57     2074.68     89.15 o
   1   2  -8      749.45      773.40     30.97 o
   2   2  -8     3983.26     3676.45    106.05 o
   3   2  -8      220.72      186.70     17.12 o
   4   2  -8     1086.73     1150.54     41.04 o
   5   2  -8       16.30       23.53     14.36 o
   6   2  -8     1100.98     1268.69     64.19 o
   7   2  -8       64.50       27.88     31.01 o
   8   2  -8      740.32      726.77     62.84 o
   9   2  -8       52.62      -28.20     44.52 o
   1   3  -8    27622.34    26469.32    626.63 o
   2   3  -8      149.25      127.93     18.54 o
   3   3  -8    30667.69    30528.52    730.05 o
   4   3  -8     1226.61     1241.65     45.03 o
   5   3  -8    11838.14    11652.19    314.69 o
   6   3  -8      677.78      643.54     41.15 o
   7   3  -8     6233.21     6129.13    216.95 o
   8   3  -8       95.67       48.55     38.12 o
   9   3  -8     2440.25     2396.94    176.60 o
   0   4  -8    29434.05    28779.00    995.70 o
   1   4  -8      185.19      171.46     17.55 o
   2   4  -8    21915.99    21697.37    521.10 o
   3   4  -8     1051.75      957.57     43.83 o
   4   4  -8    11489.61    11311.41    276.83 o
   5   4  -8      762.54      729.51     46.70 o
   6   4  -8     8145.05     8200.08    225.71 o
   7   4  -8      263.53      254.51     30.85 o
   8   4  -8     2436.48     2539.32    152.21 o
   1   5  -8     1088.56     1265.64     42.95 o
   2   5  -8      504.97      463.24     26.47 o
   3   5  -8      853.70      963.85     44.32 o
   4   5  -8      185.75      132.71     23.47 o
   5   5  -8      258.75      331.10     27.15 o
   6   5  -8      390.55      316.24     40.51 o
   7   5  -8      214.89      226.45     43.28 o
   8   5  -8      241.19      181.57     58.44 o
   0   6  -8     3889.57     3703.37    162.04 o
   1   6  -8      369.49      346.34     28.76 o
   2   6  -8     6897.87     6857.42    179.91 o
   3   6  -8       47.40       -7.71     28.35 o
   4   6  -8     3205.23     3052.95    106.03 o
   5   6  -8       77.05       22.90     33.05 o
   6   6  -8     1937.05     1949.67     90.18 o
   7   6  -8       17.50      -42.54     38.49 o
   1   7  -8     9513.18     9250.83    252.97 o
   2   7  -8        4.93      -35.36     26.45 o
   3   7  -8     5053.62     4884.66    148.55 o
   4   7  -8      375.33      354.34     42.02 o
   5   7  -8     4155.48     4091.13    140.20 o
   6   7  -8      135.32       76.66     43.41 o
   0   8  -8      930.85      971.84     83.84 o
   1   8  -8        8.22      -49.10     32.94 o
   2   8  -8     2435.89     2368.43    105.17 o
   3   8  -8       60.78      -35.10     33.98 o
   4   8  -8     1199.60     1167.36     68.35 o
   5   8  -8      153.60       73.33     38.26 o
   1   9  -8       77.87      145.37     41.51 o
   2   9  -8       51.50      -40.31     38.14 o
   3   9  -8      337.90      358.66     51.94 o
   4   9  -8       49.91      -15.18     46.09 o
   0  10  -8      975.30      891.15    106.76 o
   1  10  -8       11.89      -25.94     43.88 o
   1   1  -7    50855.72    49994.91   1058.45 o
   2   1  -7      544.45      523.73     23.50 o
   3   1  -7    31311.87    31901.79    688.79 o
   4   1  -7      916.68     1028.90     33.49 o
   5   1  -7    19514.27    20158.07    435.04 o
   6   1  -7      371.86      370.04     26.86 o
   7   1  -7     3484.37     3855.32    154.70 o
   8   1  -7      242.03      223.76     46.40 o
   9   1  -7     2414.15     2302.50    121.32 o
   0   2  -7    93213.72    93783.43   3023.19 o
   1   2  -7     1153.87     1054.40     33.91 o
   2   2  -7    51478.36    51528.53   1203.67 o
   3   2  -7     2894.74     2806.85     75.79 o
   4   2  -7    36157.77    36446.36    794.72 o
   5   2  -7     1136.55     1158.60     40.76 o
   6   2  -7     8974.56     9277.17    271.60 o
   7   2  -7      790.07      772.64     49.56 o
   8   2  -7     4575.75     4422.81    190.44 o
   9   2  -7      552.88      457.19     58.43 o
   1   3  -7    16294.60    15949.65    365.87 o
   2   3  -7      808.06      801.59     29.08 o
   3   3  -7     7832.97     8137.76    226.89 o
   4   3  -7      216.01      186.87     18.17 o
   5   3  -7     3931.93     3741.69    146.11 o
   6   3  -7      376.44      348.60     32.35 o
   7   3  -7      732.56      699.02     48.68 o
   8   3  -7      167.43      127.68     40.07 o
   9   3  -7      208.21      198.79     48.28 o
   0   4  -7    18979.55    19014.70    618.51 o
   1   4  -7      522.32      512.01     22.94 o
   2   4  -7     5266.82     5416.58    170.71 o
   3   4  -7       67.19       44.44     11.64 o
   4   4  -7     5352.16     5358.88    140.62 o
   5   4  -7      374.05      332.12     23.50 o
   6   4  -7     2274.11     2384.15     81.57 o
   7   4  -7      111.14       64.52     29.11 o
   8   4  -7     1077.29     1097.06     84.18 o
   9   4  -7       12.27      -90.84     60.56 o
   1   5  -7    26284.70    26715.23    619.17 o
   2   5  -7       59.99       45.75     15.14 o
   3   5  -7    18770.49    18304.54    395.90 o
   4   5  -7      275.96      266.53     18.93 o
   5   5  -7     8655.55     8404.96    235.96 o
   6   5  -7      162.31      109.66     33.14 o
   7   5  -7     4133.18     4127.14    152.34 o
   8   5  -7      554.82      616.69     80.39 o
   0   6  -7    13330.28    13264.76    473.32 o
   1   6  -7      397.56      393.80     22.21 o
   2   6  -7    10271.41    10082.54    267.57 o
   3   6  -7      120.84       63.61     26.90 o
   4   6  -7     6332.98     6196.31    178.50 o
   5   6  -7      186.73      112.36     34.16 o
   6   6  -7     1778.80     1738.16     80.63 o
   7   6  -7      104.17       26.06     39.23 o
   8   6  -7      572.63      503.86     61.72 o
   1   7  -7       79.14      187.90     27.46 o
   2   7  -7       88.82        7.75     26.66 o
   3   7  -7       33.91      134.11     28.95 o
   4   7  -7      280.30      210.54     37.76 o
   5   7  -7       71.04      134.92     34.99 o
   6   7  -7      213.93      142.16     36.12 o
   7   7  -7      179.43      226.99     45.19 o
   0   8  -7     5317.49     5215.49    280.81 o
   1   8  -7       43.09       28.19     29.67 o
   2   8  -7     3013.34     2848.30    128.79 o
   3   8  -7       27.84      -40.79     32.12 o
   4   8  -7     2912.08     2895.83     99.50 o
   5   8  -7      113.48       69.06     36.09 o
   6   8  -7     1143.59     1145.18     69.00 o
   1   9  -7     3017.88     2880.90    119.69 o
   2   9  -7       47.49       20.18     37.08 o
   3   9  -7     2482.86     2472.64    109.84 o
   4   9  -7      206.39      164.69     46.49 o
   0  10  -7      368.62      419.80     77.79 o
   1  10  -7      131.48       64.14     47.16 o
   2  10  -7      370.33      323.09     54.97 o
   0   0  -6   126720.69   143979.81   4900.86 o
   1   0  -6     6124.11     6098.63    161.75 o
   2   0  -6    65819.31    64308.84   1936.83 o
   3   0  -6      907.39      986.72     39.30 o
   4   0  -6    43379.18    44347.51   1350.58 o
   5   0  -6     4886.17     5019.87    170.68 o
   6   0  -6    15004.69    16143.24    485.90 o
   7   0  -6     1055.17     1140.39     71.56 o
   8   0  -6     6072.43     6330.37    403.00 o
   9   0  -6     1088.17     1122.21    158.04 o
  10   0  -6     1783.74     1790.52    138.18 o
   1   1  -6    35297.21    34922.89    653.75 o
   2   1  -6      290.06      314.71     14.84 o
   3   1  -6    25887.99    26633.04    553.96 o
   4   1  -6     2479.59     2639.76     58.32 o
   5   1  -6     8392.62     8711.64    215.80 o
   6   1  -6     1076.20     1075.84     50.81 o
   7   1  -6     4727.45     4719.70    174.66 o
   8   1  -6      594.78      607.59     58.15 o
   9   1  -6      983.36     1168.95    206.05 o
   0   2  -6     2952.47     2764.00     84.52 o
   1   2  -6       89.34       65.81     10.28 o
   2   2  -6     3204.06     3253.96     70.92 o
   3   2  -6      235.86      267.25     13.81 o
   4   2  -6     2189.88     2315.90     68.17 o
   5   2  -6      368.41      367.94     19.17 o
   6   2  -6     1297.10     1373.03     47.57 o
   7   2  -6        3.51      -30.85     24.80 o
   8   2  -6      600.51      636.05     57.96 o
   9   2  -6      100.27       30.20     43.29 o
   1   3  -6    49632.77    51127.74   1112.92 o
   2   3  -6       71.21       74.80     10.88 o
   3   3  -6    30132.26    29555.32    695.30 o
   4   3  -6     1655.54     1643.93     43.72 o
   5   3  -6    14513.87    14979.83    358.94 o
   6   3  -6     1398.54     1356.96     69.43 o
   7   3  -6     8080.52     8098.06    251.93 o
   8   3  -6      251.99      183.91     37.36 o
   9   3  -6     1929.48     1749.24    101.74 o
   0   4  -6    34745.63    34933.38   1173.15 o
   1   4  -6     5660.70     5775.36    127.07 o
   2   4  -6    29675.63    29561.86    689.84 o
   3   4  -6      124.34      102.96     14.41 o
   4   4  -6    22505.34    21941.24    563.05 o
   5   4  -6     2105.97     2089.96     61.69 o
   6   4  -6     5005.92     4888.37    153.74 o
   7   4  -6     1062.59     1034.30     53.64 o
   8   4  -6     2184.30     2135.39    118.39 o
   9   4  -6      221.84      165.79     61.37 o
   1   5  -6     2823.33     3069.20     72.77 o
   2   5  -6       35.97       36.04     12.92 o
   3   5  -6     1326.21     1506.39     45.63 o
   4   5  -6     1590.13     1452.45     48.92 o
   5   5  -6      278.64      372.50     34.76 o
   6   5  -6      180.39       99.83     30.29 o
   7   5  -6      270.77      245.10     46.50 o
   8   5  -6      196.23      156.62     49.84 o
   0   6  -6     7855.32     8372.59    337.36 o
   1   6  -6     1328.72     1361.48     40.06 o
   2   6  -6     8821.99     8881.82    193.91 o
   3   6  -6       17.59        4.61     17.20 o
   4   6  -6     4305.41     4441.48    146.99 o
   5   6  -6      146.55      121.61     31.31 o
   6   6  -6     2853.54     2842.39    103.84 o
   7   6  -6       18.13      -34.83     35.64 o
   8   6  -6     1696.79     1825.82    113.95 o
   1   7  -6    10128.05     9958.43    294.54 o
   2   7  -6      986.87      924.86     47.33 o
   3   7  -6     8157.88     7833.06    240.74 o
   4   7  -6      156.57      105.57     31.57 o
   5   7  -6     4922.46     4972.11    151.23 o
   6   7  -6     1133.24     1160.91     59.70 o
   7   7  -6     1615.33     1527.06     77.44 o
   0   8  -6     3530.70     3515.24    200.52 o
   1   8  -6       76.45       15.48     34.60 o
   2   8  -6     2395.57     2436.53     95.30 o
   3   8  -6      214.50      177.32     33.27 o
   4   8  -6      927.94      936.53     51.63 o
   5   8  -6      287.05      272.51     37.90 o
   6   8  -6      650.91      653.44     52.83 o
   1   9  -6      263.97      248.22     48.36 o
   2   9  -6       26.10       -9.14     39.52 o
   3   9  -6      308.17      459.21     52.84 o
   4   9  -6      125.80       70.53     40.95 o
   5   9  -6      328.69      353.86     46.06 o
   0  10  -6     1177.06     1127.03    129.16 o
   1  10  -6       20.50      -53.25     49.20 o
   2  10  -6     1364.44     1387.20     96.02 o
   3  10  -6       14.25      -29.96     47.38 o
   1   1  -5    43852.64    44366.23    851.00 o
   2   1  -5     3820.52     4027.94     77.08 o
   3   1  -5    26163.24    26734.61    528.60 o
   4   1  -5     3111.52     3256.95     77.07 o
   5   1  -5    18182.03    18805.95    397.91 o
   6   1  -5     2924.89     3029.33     72.23 o
   7   1  -5    10110.87    10490.69    366.86 o
   8   1  -5     1044.31     1043.65     68.63 o
   9   1  -5     4053.01     4231.93    180.72 o
  10   1  -5      439.42      368.33     53.86 o
   0   2  -5    35852.83    36327.53    934.64 o
   1   2  -5      203.95      210.44     10.16 o
   2   2  -5    52721.15    54070.25   1146.86 o
   3   2  -5     7732.71     7860.58    160.10 o
   4   2  -5    33073.41    33555.72    713.05 o
   5   2  -5     3917.14     3967.59     99.94 o
   6   2  -5    15545.71    15961.97    386.01 o
   7   2  -5     1880.22     1868.28     72.74 o
   8   2  -5     8398.82     8294.27    299.28 o
   9   2  -5     1426.35     1333.42     81.23 o
   1   3  -5    10430.20    10701.57    214.28 o
   2   3  -5      872.56      860.63     24.69 o
   3   3  -5     3098.69     3145.38     88.69 o
   4   3  -5     1032.23     1038.76     37.31 o
   5   3  -5     5723.08     5329.92    243.53 o
   6   3  -5     2397.65     2413.02     70.32 o
   7   3  -5     1894.31     1910.74     88.26 o
   8   3  -5       59.46       42.15     44.15 o
   9   3  -5      856.54      772.66     62.85 o
   0   4  -5     7296.69     7568.95    223.75 o
   1   4  -5      987.05      976.94     27.02 o
   2   4  -5     7331.57     7467.34    191.41 o
   3   4  -5      549.05      503.79     22.87 o
   4   4  -5     4825.46     4774.51    112.32 o
   5   4  -5      467.40      465.01     25.05 o
   6   4  -5     2765.97     2855.73     89.02 o
   7   4  -5      286.57      260.37     30.68 o
   8   4  -5      929.95     1011.91     69.95 o
   9   4  -5       96.13        8.66     68.16 o
   1   5  -5    22503.41    23574.57    520.62 o
   2   5  -5       72.17       58.10     10.72 o
   3   5  -5    15122.08    14645.82    372.48 o
   4   5  -5     3474.00     3428.72     96.33 o
   5   5  -5    10851.78    10946.58    299.31 o
   6   5  -5      268.40      206.85     36.06 o
   7   5  -5     6186.55     6238.55    233.71 o
   8   5  -5     1195.22     1197.87     81.85 o
   9   5  -5     2822.20     2569.43    118.93 o
   0   6  -5     8445.75     8616.64    268.56 o
   1   6  -5      115.20      117.55     14.00 o
   2   6  -5     7503.97     7540.53    190.59 o
   3   6  -5     1255.31     1165.95     42.75 o
   4   6  -5     5500.23     5502.24    159.80 o
   5   6  -5      914.65      886.16     46.70 o
   6   6  -5     3116.95     3104.63    108.51 o
   7   6  -5      582.71      599.81     51.88 o
   8   6  -5     1654.54     1560.79     91.92 o
   1   7  -5      362.59      457.41     27.27 o
   2   7  -5      581.96      553.44     34.39 o
   3   7  -5       44.04      177.47     28.54 o
   4   7  -5       71.15       67.95     30.45 o
   5   7  -5       44.32      101.22     31.20 o
   6   7  -5      346.87      348.48     38.15 o
   7   7  -5       31.63       37.90     36.54 o
   0   8  -5     5323.66     5246.11    253.04 o
   1   8  -5       39.60       -6.26     28.51 o
   2   8  -5     2666.35     2746.29    175.47 o
   3   8  -5       46.32       37.27     30.90 o
   4   8  -5     2038.34     2097.77     84.18 o
   5   8  -5      170.69      112.62     36.78 o
   6   8  -5     2010.64     2017.75     88.74 o
   1   9  -5     1741.57     1757.21    100.94 o
   2   9  -5       32.22      -40.15     41.96 o
   3   9  -5     3455.65     3258.04    149.60 o
   4   9  -5      459.61      418.40     46.45 o
   5   9  -5      866.61      761.03     58.25 o
   0  10  -5      425.38      344.67     91.02 o
   1  10  -5      105.87       27.19     56.82 o
   2  10  -5      163.93      201.19     57.21 o
   3  10  -5        1.14      -79.04     54.24 o
   0   0  -4    23909.81    22248.49    793.19 o
   1   0  -4    16459.15    15744.59    415.31 o
   2   0  -4    37342.63    37443.32    984.68 o
   3   0  -4     2313.03     2626.57     78.50 o
   4   0  -4    49301.32    50692.52   1420.87 o
   5   0  -4     9487.30     9911.88    275.09 o
   6   0  -4    24389.94    25034.11    795.19 o
   7   0  -4     2742.85     2682.09    122.93 o
   8   0  -4    12936.56    13361.63    917.03 o
   9   0  -4      524.90      519.67     82.13 o
  10   0  -4    10163.68    10239.93    505.31 o
   1   1  -4    15683.28    15707.49    357.30 o
   2   1  -4     2923.83     2998.79     58.57 o
   3   1  -4    16639.28    16936.18    393.94 o
   4   1  -4     4778.44     4956.43    100.54 o
   5   1  -4    10712.86    11194.85    261.39 o
   6   1  -4      207.52      202.21     16.49 o
   7   1  -4    11016.38    11063.95    328.05 o
   8   1  -4     1454.77     1371.11     83.96 o
   9   1  -4     4072.82     4138.99    165.37 o
  10   1  -4      278.45      230.74     47.08 o
   0   2  -4    14951.76    16157.35    421.65 o
   1   2  -4     6183.66     6311.35    126.22 o
   2   2  -4     7470.29     7092.84    267.77 o
   3   2  -4      597.12      622.32     20.01 o
   4   2  -4     2310.82     2429.20     56.96 o
   5   2  -4      877.02      912.61     31.72 o
   6   2  -4      743.66      830.00     32.44 o
   7   2  -4       12.33       -5.68     24.08 o
   8   2  -4      561.27      635.82     47.30 o
   9   2  -4      145.11       70.73     40.01 o
  10   2  -4      243.69      273.33     50.05 o
   1   3  -4    30044.89    31895.54    567.27 o
   2   3  -4     2377.58     2520.87     56.65 o
   3   3  -4    19198.33    19426.85    479.92 o
   4   3  -4      856.30      849.57     32.20 o
   5   3  -4    19336.17    19559.46    492.19 o
   6   3  -4     2715.03     2672.83     79.03 o
   7   3  -4    12322.01    12079.34    361.78 o
   8   3  -4     1492.13     1353.80     71.32 o
   9   3  -4     6441.56     6332.45    243.91 o
   0   4  -4    15951.31    16830.95    465.47 o
   1   4  -4     2111.25     2158.94     47.72 o
   2   4  -4    14196.54    14244.25    301.19 o
   3   4  -4      690.49      722.15     24.87 o
   4   4  -4    14849.87    14681.70    386.79 o
   5   4  -4     1652.05     1560.44    122.67 o
   6   4  -4    12121.55    11921.57    323.09 o
   7   4  -4      963.72      938.75     47.93 o
   8   4  -4     7180.52     7315.08    256.55 o
   9   4  -4      791.22      755.13     65.76 o
   1   5  -4      318.30      495.74     32.41 o
   2   5  -4      277.03      258.20     15.31 o
   3   5  -4      453.25      555.33     26.34 o
   4   5  -4     1274.75     1228.21     46.72 o
   5   5  -4      360.31      396.30     33.81 o
   6   5  -4       24.04       -9.95     27.11 o
   7   5  -4      797.80      793.84     55.11 o
   8   5  -4      242.57      183.58     46.97 o
   9   5  -4      295.62      217.59     47.59 o
   0   6  -4     6683.31     7037.94    219.23 o
   1   6  -4      355.23      359.70     19.87 o
   2   6  -4     7028.34     7040.46    160.28 o
   3   6  -4      882.50      873.64     34.58 o
   4   6  -4     3943.81     3989.32    125.65 o
   5   6  -4      484.48      442.42     35.35 o
   6   6  -4     2922.15     3000.64    106.39 o
   7   6  -4       73.70        8.98     36.94 o
   8   6  -4     1451.02     1534.37     89.03 o
   1   7  -4     6583.67     6681.75    157.17 o
   2   7  -4      567.21      580.65     31.10 o
   3   7  -4     5573.82     5548.56    169.94 o
   4   7  -4      144.93      143.09     30.46 o
   5   7  -4     6077.16     5980.32    184.73 o
   6   7  -4     1225.43     1305.16     63.96 o
   7   7  -4     2294.97     2230.80     98.44 o
   0   8  -4     1200.85     1351.98     94.95 o
   1   8  -4       82.54       27.43     27.00 o
   2   8  -4      761.97      837.14     47.17 o
   3   8  -4      395.02      448.11     39.06 o
   4   8  -4     1004.10     1096.01     62.08 o
   5   8  -4      113.06       90.74     32.71 o
   6   8  -4     1058.74     1032.49     62.24 o
   7   8  -4      168.44      117.49     45.45 o
   1   9  -4      475.24      535.23     54.31 o
   2   9  -4       21.23      -36.20     38.88 o
   3   9  -4      215.26      254.73     44.81 o
   4   9  -4      150.64      119.91     40.13 o
   5   9  -4      154.05      184.00     40.31 o
   1  10  -4       13.14      -67.21     44.80 o
   2  10  -4     1222.71     1263.55     90.00 o
   3  10  -4      101.23       69.58     52.35 o
   4  10  -4      830.87      809.25     69.96 o
   1   1  -3    36745.95    35964.73   1069.33 o
   2   1  -3     2787.92     3044.21     55.15 o
   3   1  -3    13307.73    13288.45    245.85 o
   4   1  -3       19.94       22.85      7.39 o
   5   1  -3    22478.95    23021.57    475.68 o
   6   1  -3     2305.41     2348.20     75.72 o
   7   1  -3    15548.87    15332.05    441.41 o
   8   1  -3      590.65      617.93     42.10 o
   9   1  -3     6327.89     6438.11    225.06 o
  10   1  -3     1043.26     1082.74     73.26 o
   0   2  -3     6771.77     6852.97    233.76 o
   1   2  -3    13487.02    14229.61    274.72 o
   2   2  -3    56683.86    59976.09   1312.22 o
   3   2  -3     1138.80     1188.90     30.29 o
   4   2  -3    21580.78    21575.83    458.10 o
   5   2  -3     1549.91     1605.62     50.34 o
   6   2  -3    27512.75    27176.68    673.85 o
   7   2  -3      658.17      630.62     41.91 o
   8   2  -3    13343.60    13244.10    427.95 o
   9   2  -3     1518.70     1459.06     81.61 o
  10   2  -3     6944.47     7016.27    259.94 o
   1   3  -3     2008.12     2204.88     51.05 o
   2   3  -3      595.85      652.25     18.55 o
   3   3  -3     3747.81     3877.86    125.77 o
   4   3  -3     1896.87     1979.27     63.71 o
   5   3  -3     6175.74     6265.43    159.88 o
   6   3  -3     1935.09     1957.16     62.31 o
   7   3  -3     2668.76     2507.30     99.94 o
   8   3  -3       75.39       42.69     31.40 o
   9   3  -3     2550.88     2524.44    110.76 o
  10   3  -3      383.41      352.60     51.93 o
   0   4  -3    10285.47    10673.92    272.51 o
   1   4  -3     3041.91     3218.10     67.03 o
   2   4  -3     5712.17     5816.19    129.99 o
   3   4  -3      746.33      763.92     35.78 o
   4   4  -3     5325.90     5151.85    163.14 o
   5   4  -3     2399.59     2403.29     73.49 o
   6   4  -3     3353.12     3522.78    112.24 o
   7   4  -3      185.93      138.76     27.01 o
   8   4  -3      690.17      685.64     51.18 o
   9   4  -3        8.52      -20.84     38.41 o
   1   5  -3    13471.66    13911.01    280.30 o
   2   5  -3      544.98      560.91     21.01 o
   3   5  -3    21615.64    21817.38    570.25 o
   4   5  -3      909.88      960.30     47.24 o
   5   5  -3     8514.55     8343.90    243.20 o
   6   5  -3     1634.36     1509.82     70.74 o
   7   5  -3     9683.16     9605.19    305.73 o
   8   5  -3      669.64      733.72     54.00 o
   9   5  -3     3358.52     3253.27    129.47 o
   0   6  -3     3185.51     3434.36     93.88 o
   1   6  -3      229.66      241.13     15.01 o
   2   6  -3     6519.91     6693.83    156.11 o
   3   6  -3       81.21       72.21     15.38 o
   4   6  -3     3587.08     3552.57    121.30 o
   5   6  -3      279.71      256.84     33.97 o
   6   6  -3     5208.58     5179.50    175.46 o
   7   6  -3      444.38      495.18     43.26 o
   8   6  -3     3352.16     3263.86    131.83 o
   1   7  -3      260.33      374.64     18.43 o
   2   7  -3       37.34        6.40     15.45 o
   3   7  -3      475.18      676.90     37.85 o
   4   7  -3      183.27      150.63     29.73 o
   5   7  -3      190.66      279.62     34.25 o
   6   7  -3      120.20       76.63     32.53 o
   7   7  -3       50.78       73.16     37.24 o
   8   7  -3       58.12        6.69     56.82 o
   0   8  -3     3917.15     3927.70    183.24 o
   1   8  -3     1602.09     1617.01     67.80 o
   2   8  -3     3402.28     3400.94    123.63 o
   3   8  -3      138.19      140.49     29.89 o
   4   8  -3     2575.57     2592.73     94.80 o
   5   8  -3      942.35      981.19     57.97 o
   6   8  -3     1545.76     1600.44     80.00 o
   7   8  -3      139.09      100.61     49.92 o
   1   9  -3     1757.85     1660.95     87.31 o
   2   9  -3      117.53       47.17     37.83 o
   3   9  -3     2727.45     2667.44    109.41 o
   4   9  -3      535.13      588.09     50.67 o
   5   9  -3      744.22      710.20     55.47 o
   0  10  -3      672.22      656.61    101.81 o
   1  10  -3      196.08      119.64     52.92 o
   2  10  -3       29.82       81.82     53.23 o
   3  10  -3       96.67       80.29     47.64 o
   4  10  -3      353.21      323.44     49.87 o
   0   0  -2    88369.12    80465.55   3527.02 o
   1   0  -2      673.75      685.10     22.01 o
   2   0  -2    45766.14    47126.27   1102.19 o
   3   0  -2     7253.43     7596.53    204.02 o
   4   0  -2    59763.06    59397.11   1725.47 o
   5   0  -2     2830.23     2908.36    100.05 o
   6   0  -2    23062.31    23860.84    785.99 o
   7   0  -2     2275.25     2320.56    107.23 o
   8   0  -2    11902.96    11926.62    572.22 o
   9   0  -2      513.75      526.03     72.53 o
  10   0  -2     7003.32     6866.16    357.58 o
   1   1  -2    26718.63    27953.74    559.54 o
   2   1  -2      833.42      985.88     20.96 o
   3   1  -2    18340.25    18508.37    329.70 o
   4   1  -2     3363.00     3426.02     81.16 o
   5   1  -2    11937.96    12352.88    251.95 o
   6   1  -2      924.87      935.15     37.04 o
   7   1  -2     8158.67     8245.73    220.02 o
   8   1  -2     1226.07     1218.92     63.10 o
   9   1  -2     3075.06     3056.71    126.30 o
  10   1  -2      159.88       96.68     44.49 o
   0   2  -2     9426.76    10026.75    326.84 o
   1   2  -2      122.91      145.44      6.46 o
   2   2  -2     3634.78     3850.88     91.97 o
   3   2  -2      117.19      127.18      8.10 o
   4   2  -2     1978.76     2042.34     48.11 o
   5   2  -2       49.37       31.19     10.26 o
   6   2  -2     1070.60     1150.19     39.10 o
   7   2  -2       86.12       78.40     23.89 o
   8   2  -2      717.18      812.22     52.25 o
   9   2  -2        9.58      -17.96     37.64 o
  10   2  -2      119.24      158.49     47.22 o
   1   3  -2    35956.71    38179.36    717.39 o
   2   3  -2      133.47      149.66      8.73 o
   3   3  -2    32770.47    32226.20    806.92 o
   4   3  -2     4540.47     4782.88    144.36 o
   5   3  -2    23007.59    23148.14    618.88 o
   6   3  -2      267.77      250.37     20.17 o
   7   3  -2     7709.69     7454.82    212.86 o
   8   3  -2     1402.54     1340.06     65.98 o
   9   3  -2     6850.22     6858.36    252.95 o
  10   3  -2      352.73      361.67     50.92 o
   0   4  -2    53574.00    60004.02   1528.65 o
   1   4  -2      551.35      589.03     17.03 o
   2   4  -2    12869.49    13298.35    252.78 o
   3   4  -2     3553.03     3679.59    116.02 o
   4   4  -2    19550.43    19777.04    547.54 o
   5   4  -2      640.21      652.16     28.44 o
   6   4  -2    12903.97    12638.10    312.36 o
   7   4  -2     1076.92     1033.43     52.96 o
   8   4  -2     4775.85     4740.33    163.23 o
   9   4  -2      382.35      337.69     40.76 o
   1   5  -2     1156.99     1322.59     33.59 o
   2   5  -2      558.87      559.02     17.94 o
   3   5  -2     3357.54     3643.78     95.37 o
   4   5  -2      668.94      676.50     28.74 o
   5   5  -2       14.29       83.17     19.07 o
   6   5  -2      840.75      817.78     37.17 o
   7   5  -2      861.60      842.95     45.15 o
   8   5  -2      270.05      174.90     37.91 o
   9   5  -2      214.76      159.10     42.31 o
   0   6  -2     5879.62     6180.06    182.19 o
   1   6  -2     1140.21     1198.38     31.25 o
   2   6  -2     7909.68     7994.67    165.52 o
   3   6  -2     1573.60     1537.79     42.38 o
   4   6  -2     6325.71     6368.95    161.73 o
   5   6  -2       22.88      -17.54     26.18 o
   6   6  -2     1807.16     1815.89     72.74 o
   7   6  -2       26.42        0.53     30.67 o
   8   6  -2     1905.52     2036.97    114.45 o
   1   7  -2    12543.02    12806.41    260.46 o
   2   7  -2      125.74      127.03     12.99 o
   3   7  -2     3602.96     3577.89    107.09 o
   4   7  -2      668.30      694.23     39.15 o
   5   7  -2     9611.48     9665.19    323.84 o
   6   7  -2      471.94      509.58     43.03 o
   7   7  -2     1512.27     1532.66     98.02 o
   8   7  -2      407.43      340.12     67.65 o
   0   8  -2      384.73      523.67     47.91 o
   1   8  -2      164.16      149.96     27.60 o
   2   8  -2     2853.04     3108.74    103.96 o
   3   8  -2      163.30      159.70     30.70 o
   4   8  -2     1112.40     1184.62     61.38 o
   5   8  -2      408.66      450.59     40.54 o
   6   8  -2      663.49      680.49     68.78 o
   7   8  -2      137.21      126.06     53.28 o
   1   9  -2      408.17      441.21     47.69 o
   2   9  -2      114.63       85.65     34.55 o
   3   9  -2      212.11      311.35     41.27 o
   4   9  -2      162.16      121.80     36.28 o
   5   9  -2      271.77      310.22     41.37 o
   6   9  -2      111.41       43.88     52.72 o
   0  10  -2     2124.36     2040.38    161.63 o
   1  10  -2      177.64      196.59     52.58 o
   2  10  -2     1083.01     1087.03     78.84 o
   3  10  -2      144.64      137.10     50.02 o
   4  10  -2     1213.98     1198.75     79.91 o
   1  11  -2      615.35      621.00     72.67 o
   1   1  -1    56551.63    57844.32   1499.52 o
   2   1  -1      604.42      708.23     17.54 o
   3   1  -1    65496.19    65038.98   1320.04 o
   4   1  -1     1805.21     1958.04     49.92 o
   5   1  -1    17150.15    17265.57    367.17 o
   6   1  -1     2839.10     2861.96     77.41 o
   7   1  -1     7985.26     8277.85    208.41 o
   8   1  -1       13.45      -17.67     27.60 o
   9   1  -1     2206.21     2236.80    100.00 o
  10   1  -1      530.02      466.89     54.04 o
   0   2  -1    71643.84    80143.05   1999.67 o
   1   2  -1     8669.95     9317.58    184.68 o
   2   2  -1   123690.38   120541.25   2921.84 o
   3   2  -1      735.73      790.34     23.89 o
   4   2  -1    26362.03    27264.91    572.66 o
   5   2  -1     3926.74     4066.43    139.58 o
   6   2  -1    19428.59    19718.57    456.36 o
   7   2  -1      400.05      447.82     29.81 o
   8   2  -1     8494.27     8357.70    262.82 o
   9   2  -1      791.98      805.83     60.45 o
  10   2  -1      717.46      746.83     64.54 o
   1   3  -1    20620.19    21879.75    373.37 o
   2   3  -1     3482.19     3777.52     75.25 o
   3   3  -1     4554.67     4870.62    160.05 o
   4   3  -1     1530.66     1575.75     48.74 o
   5   3  -1     8264.02     8151.34    230.57 o
   6   3  -1     1291.21     1239.77     46.22 o
   7   3  -1      296.27      279.94     28.08 o
   8   3  -1       80.90       66.67     29.20 o
   9   3  -1      790.56      779.41     53.50 o
  10   3  -1      228.77      175.78     44.43 o
   0   4  -1     9821.04    10375.91    256.84 o
   1   4  -1     2388.31     2409.46     49.38 o
   2   4  -1     7792.65     7885.43    161.82 o
   3   4  -1      369.32      342.14     17.01 o
   4   4  -1     5568.25     5585.73    149.59 o
   5   4  -1       25.96       16.78      9.53 o
   6   4  -1     3657.02     3719.42    116.07 o
   7   4  -1       67.20      -22.81     24.73 o
   8   4  -1     1029.09     1089.65     66.63 o
   9   4  -1       43.63      -36.60     30.98 o
   1   5  -1    31296.84    32488.83    649.68 o
   2   5  -1      234.35      283.36     15.28 o
   3   5  -1    29873.10    30714.33    717.63 o
   4   5  -1       89.24      103.91     10.02 o
   5   5  -1     7081.90     6957.66    184.12 o
   6   5  -1     1186.82     1151.02     53.85 o
   7   5  -1     9907.60     9720.72    281.73 o
   8   5  -1      107.68       61.32     29.11 o
   9   5  -1      933.71      973.81     71.41 o
   0   6  -1    15683.95    16233.94    470.07 o
   1   6  -1      338.53      366.30     17.06 o
   2   6  -1    11889.71    12041.63    265.05 o
   3   6  -1      244.45      224.28     15.21 o
   4   6  -1     7082.94     7043.86    197.66 o
   5   6  -1      933.45      910.24     41.96 o
   6   6  -1     3390.47     3311.29    103.55 o
   7   6  -1      142.40      145.17     34.33 o
   8   6  -1      766.43      796.63     71.44 o
   1   7  -1      436.45      632.07     25.19 o
   2   7  -1      228.46      215.88     16.86 o
   3   7  -1      131.05      227.43     22.33 o
   4   7  -1      322.85      335.93     28.02 o
   5   7  -1       68.42      154.18     21.64 o
   6   7  -1       75.56       59.83     24.80 o
   7   7  -1      386.62      469.08     60.03 o
   8   7  -1       96.35       25.85     58.09 o
   0   8  -1     4629.47     4648.18    158.17 o
   1   8  -1      556.93      531.06     30.26 o
   2   8  -1     4159.10     4301.27    134.40 o
   3   8  -1      340.04      356.36     29.43 o
   4   8  -1     2886.99     3066.96     93.20 o
   5   8  -1       16.91       -9.16     27.74 o
   6   8  -1     2039.48     2060.79    119.53 o
   7   8  -1       16.96      -78.19     52.13 o
   1   9  -1     3377.87     3390.34    122.22 o
   2   9  -1      161.33      162.76     31.76 o
   3   9  -1     3786.68     3911.22    129.82 o
   4   9  -1       57.63       11.07     27.09 o
   5   9  -1      787.40      828.90     71.28 o
   6   9  -1        1.69      -52.69     40.48 o
   0  10  -1     1113.01     1261.32    124.89 o
   1  10  -1      259.64      244.50     55.97 o
   2  10  -1       84.21      111.57     47.79 o
   3  10  -1      137.36      121.50     46.56 o
   4  10  -1      428.00      396.66     73.69 o
   1  11  -1      184.88      164.10     60.67 o
   1   0   0      102.00      147.20      8.23 o
   2   0   0    19767.07    19688.76    616.17 o
   3   0   0     2205.27     2349.46     66.95 o
   4   0   0    73147.75    71417.42   2086.30 o
   5   0   0      306.01      347.87     24.64 o
   6   0   0    21421.77    22485.65    721.65 o
   7   0   0     1435.23     1557.58     66.26 o
   8   0   0     4535.92     4710.26    207.38 o
   9   0   0      195.39      142.54     58.09 o
  10   0   0     2108.22     2017.82    143.19 o
   1   1   0    39100.84    40523.84    830.51 o
   2   1   0      115.47      147.29      6.32 o
   3   1   0    67037.44    66819.70   1371.15 o
   4   1   0     2789.01     2832.19     63.43 o
   5   1   0     7038.77     7028.76    163.31 o
   6   1   0      181.15      151.95     12.47 o
   7   1   0     3071.20     3278.51     92.43 o
   8   1   0     1608.16     1590.15     70.18 o
   9   1   0     1241.72     1148.70     68.77 o
  10   1   0       14.36      -63.06     42.04 o
   0   2   0     4358.80     4582.11    111.26 o
   1   2   0      836.22      836.82     18.80 o
   2   2   0     3859.60     4044.74     81.13 o
   3   2   0     2476.20     2735.40     62.43 o
   4   2   0     2670.55     2821.93     64.56 o
   5   2   0     2287.76     2295.74     64.95 o
   6   2   0      721.91      787.00     33.24 o
   7   2   0        8.85       -3.04     18.70 o
   8   2   0     1169.02     1334.17     62.92 o
   9   2   0      234.24      164.76     40.80 o
  10   2   0      118.53      101.20     45.92 o
   1   3   0    85208.66    89413.48   1583.05 o
   2   3   0      649.55      666.34     17.21 o
   3   3   0    26714.10    27130.54    630.77 o
   4   3   0     1090.12     1088.94     32.09 o
   5   3   0    33304.48    33415.96    900.50 o
   6   3   0       62.96       64.81     11.33 o
   7   3   0     3122.59     3157.50    103.46 o
   8   3   0      500.34      430.65     37.41 o
   9   3   0     3756.02     3873.61    138.77 o
  10   3   0       21.73      -55.60     39.76 o
   0   4   0    65191.84    68703.28   1677.53 o
   1   4   0        6.92       12.04      6.51 o
   2   4   0    36425.86    36742.29    756.71 o
   3   4   0      353.11      362.51     12.48 o
   4   4   0    34763.39    34635.39    816.16 o
   5   4   0      532.32      583.66     25.24 o
   6   4   0     4281.06     4352.97    136.22 o
   7   4   0      557.17      513.16     35.47 o
   8   4   0     2861.47     2876.73    110.35 o
   9   4   0       95.06       51.76     32.16 o
   1   5   0     3477.55     3732.56     78.85 o
   2   5   0      571.30      556.61     20.46 o
   3   5   0     3343.72     3563.67     84.50 o
   4   5   0      596.07      570.10     21.09 o
   5   5   0      115.52      217.86     24.49 o
   6   5   0       25.24        7.50     14.85 o
   7   5   0      623.26      674.78     47.29 o
   8   5   0      357.53      373.34     33.33 o
   9   5   0      269.84      370.18     55.35 o
   0   6   0     8492.18     8283.33    231.24 o
   1   6   0     2040.69     2072.87     47.81 o
   2   6   0     6304.81     6456.89    156.38 o
   3   6   0      663.39      706.96     22.85 o
   4   6   0     6105.39     6443.22    166.51 o
   5   6   0     1014.30     1011.15     38.24 o
   6   6   0     2225.30     2186.06     75.72 o
   7   6   0      106.89      116.58     29.63 o
   8   6   0     1996.97     2194.06    117.71 o
   1   7   0    15410.49    16074.13    363.85 o
   2   7   0       14.81       12.25     14.87 o
   3   7   0     7632.74     7319.99    198.98 o
   4   7   0       10.20       21.20     19.60 o
   5   7   0     8298.03     8648.34    266.94 o
   6   7   0       22.33        3.53     27.63 o
   7   7   0     1036.17      996.77     79.37 o
   8   7   0       87.98       12.19     57.66 o
   0   8   0     2505.12     2660.57    123.20 o
   1   8   0       12.98       10.05     20.11 o
   2   8   0     4892.01     5214.17    147.09 o
   3   8   0       47.54       30.37     23.33 o
   4   8   0      922.52     1043.02     48.08 o
   5   8   0      124.64      118.98     32.11 o
   6   8   0      647.15      662.02     65.32 o
   7   8   0       20.17      -19.66     49.89 o
   1   9   0      118.88      232.95     35.14 o
   2   9   0       77.59       33.28     25.85 o
   3   9   0       31.37      127.64     30.58 o
   4   9   0       64.33       52.37     26.29 o
   5   9   0      374.66      376.67     55.95 o
   6   9   0       10.04      -63.34     53.50 o
   0  10   0     1365.07     1634.30    114.59 o
   1  10   0      442.55      495.05     45.60 o
   2  10   0     1244.22     1226.76     76.49 o
   3  10   0      167.74      191.25     39.14 o
   4  10   0     1494.94     1582.30    102.83 o
   1  11   0     1185.31     1252.99     81.84 o
   1   1   1    57708.05    58456.68   1219.44 o
   2   1   1      754.49      879.71     18.10 o
   3   1   1    62677.98    60408.06   1232.54 o
   4   1   1     2352.85     2534.37     53.50 o
   5   1   1    17336.33    17608.17    403.09 o
   6   1   1     3227.39     3265.65     82.06 o
   7   1   1     7890.23     8024.69    223.13 o
   8   1   1      140.04      143.37     30.72 o
   9   1   1     2138.53     2201.20     99.41 o
  10   1   1      543.04      508.91     56.44 o
   0   2   1    72828.72    77408.63   1926.59 o
   1   2   1     9130.46     9725.43    171.08 o
   2   2   1   122945.32   120111.74   2242.03 o
   3   2   1     1028.53     1062.44     23.48 o
   4   2   1    25485.54    25966.32    609.24 o
   5   2   1     4887.96     4945.24    111.19 o
   6   2   1    19175.79    19543.63    476.44 o
   7   2   1      800.84      775.01     61.95 o
   8   2   1     8194.14     8218.63    262.50 o
   9   2   1      975.13     1008.50     57.39 o
  10   2   1      886.88      981.84     66.16 o
   1   3   1    20784.69    22237.29    411.45 o
   2   3   1     3497.64     3695.16     75.77 o
   3   3   1     5402.93     5566.70    136.14 o
   4   3   1     1837.01     1795.17     51.30 o
   5   3   1     7758.91     7703.10    217.86 o
   6   3   1     1534.94     1436.35     45.34 o
   7   3   1      288.99      322.42     30.40 o
   8   3   1      131.45      176.41     33.17 o
   9   3   1      610.27      609.03     49.05 o
  10   3   1      184.41      134.28     44.43 o
   0   4   1     9671.60    10114.12    253.70 o
   1   4   1     2387.87     2401.80     51.77 o
   2   4   1     7220.04     7341.81    160.73 o
   3   4   1      364.49      334.78     14.57 o
   4   4   1     4718.21     4751.64    134.87 o
   5   4   1       32.81       28.48     12.97 o
   6   4   1     4284.18     4090.37    130.54 o
   7   4   1       47.47       35.54     24.37 o
   8   4   1     1009.56      995.83     52.79 o
   9   4   1       81.46       40.07     32.46 o
   1   5   1    29091.38    29753.60    617.49 o
   2   5   1      337.51      379.26     14.97 o
   3   5   1    30542.80    30324.58    751.76 o
   4   5   1      162.95      176.44     18.02 o
   5   5   1     6384.84     6297.53    194.73 o
   6   5   1     1668.37     1598.66     63.39 o
   7   5   1    10198.32     9583.63    305.95 o
   8   5   1       52.98       -2.39     34.62 o
   9   5   1     1048.46      971.25     62.73 o
   0   6   1    14789.56    15499.38    460.95 o
   1   6   1      386.08      405.22     16.61 o
   2   6   1    12027.71    12106.03    274.20 o
   3   6   1      374.42      355.67     19.24 o
   4   6   1     7337.74     7470.04    187.11 o
   5   6   1     1185.70     1137.87     51.80 o
   6   6   1     3013.32     2930.83    112.88 o
   7   6   1      261.57      311.17     37.56 o
   8   6   1      797.39      798.09     71.34 o
   1   7   1      397.47      637.03     25.05 o
   2   7   1      233.96      231.04     16.69 o
   3   7   1      147.55      267.40     23.09 o
   4   7   1      367.23      389.78     24.08 o
   5   7   1       81.21      183.33     31.55 o
   6   7   1       71.10       32.52     30.72 o
   7   7   1      360.36      472.39     63.24 o
   8   7   1      118.31       49.71     57.83 o
   0   8   1     3507.59     3601.45    172.48 o
   1   8   1      564.23      577.75     30.11 o
   2   8   1     4362.19     4565.94    135.51 o
   3   8   1      324.79      277.30     28.12 o
   4   8   1     2206.92     2310.58     95.63 o
   5   8   1       42.28       59.73     30.74 o
   6   8   1     2395.84     2495.35    118.90 o
   7   8   1       27.03      -71.99     50.07 o
   1   9   1     3094.05     3139.85    122.58 o
   2   9   1      198.32      212.81     32.32 o
   3   9   1     3614.74     3755.06    120.66 o
   4   9   1       64.55       22.94     35.32 o
   5   9   1      773.44      776.16     58.22 o
   6   9   1       19.36       11.28     56.22 o
   0  10   1     1187.59     1429.35    107.81 o
   1  10   1      243.80      274.36     45.54 o
   2  10   1       33.69      115.72     35.24 o
   3  10   1      167.22      163.90     39.20 o
   4  10   1      438.37      459.74     54.52 o
   1  11   1      159.80      189.74     42.44 o
   0   0   2    88416.63    78495.68   7912.83 o
   1   0   2      812.13      778.53     21.60 o
   2   0   2    45229.21    42826.18   1081.11 o
   3   0   2     8424.39     8619.64    210.56 o
   4   0   2    59381.90    57075.85   2032.74 o
   5   0   2     3897.14     3792.93    199.40 o
   6   0   2    21898.01    21579.22    800.93 o
   7   0   2     2826.07     2973.50    109.29 o
   8   0   2    11977.58    12034.06    488.92 o
   9   0   2      944.38      951.90     95.52 o
  10   0   2     6922.79     7123.48    358.85 o
   1   1   2    26224.36    27292.73    599.63 o
   2   1   2      998.25     1154.70     24.17 o
   3   1   2    19384.79    18763.94    359.43 o
   4   1   2     3899.91     3944.54     83.16 o
   5   1   2    11512.49    11456.92    291.25 o
   6   1   2     1363.45     1380.17     46.60 o
   7   1   2     7672.67     7700.85    217.69 o
   8   1   2     1360.08     1339.43     63.09 o
   9   1   2     3087.86     3132.13    126.31 o
  10   1   2       84.51       66.47     42.83 o
   0   2   2     7259.52     7773.52    199.82 o
   1   2   2      115.94      143.64      6.35 o
   2   2   2     4215.45     4337.15     94.21 o
   3   2   2      106.20      102.19      7.73 o
   4   2   2     1866.27     1887.23     49.20 o
   5   2   2       49.68       49.95     10.53 o
   6   2   2     1047.30     1185.36     39.23 o
   7   2   2       99.78      109.05     25.12 o
   8   2   2      841.37      965.66     52.95 o
   9   2   2        8.06      -18.20     31.98 o
  10   2   2      153.94      194.68     47.35 o
   1   3   2    34453.36    36339.40    691.49 o
   2   3   2       73.62       99.84      6.74 o
   3   3   2    31232.98    31037.01    799.85 o
   4   3   2     5346.17     5215.14    131.00 o
   5   3   2    23234.18    23393.30    644.03 o
   6   3   2      559.52      518.63     33.62 o
   7   3   2     7433.91     7402.86    219.58 o
   8   3   2     1691.68     1709.30     69.61 o
   9   3   2     7151.84     7402.30    234.13 o
  10   3   2      212.27      195.90     46.08 o
   0   4   2    53209.23    57315.55   1508.75 o
   1   4   2      639.53      686.87     19.27 o
   2   4   2    12317.20    12427.41    280.56 o
   3   4   2     4159.11     4217.12    108.08 o
   4   4   2    19999.18    19423.47    547.37 o
   5   4   2     1003.98      880.71     78.14 o
   6   4   2    11935.07    11721.84    314.03 o
   7   4   2     1388.78     1266.87     52.05 o
   8   4   2     4918.65     4767.42    148.76 o
   9   4   2      651.27      723.02     56.48 o
   1   5   2     1855.03     1984.01     86.84 o
   2   5   2      617.85      589.28     19.01 o
   3   5   2     2866.09     3044.81     88.33 o
   4   5   2      737.21      740.54     32.71 o
   5   5   2      111.03      201.20     27.29 o
   6   5   2     1008.01      954.66     51.18 o
   7   5   2      851.34      847.43     53.24 o
   8   5   2      253.08      205.11     38.78 o
   9   5   2      140.33      147.90     41.96 o
   0   6   2     6630.00     6700.38    183.20 o
   1   6   2     1131.95     1155.67     32.53 o
   2   6   2     6682.20     6663.82    176.77 o
   3   6   2     1611.67     1586.70     48.18 o
   4   6   2     5222.52     5353.66    160.57 o
   5   6   2        4.44       -6.29     22.58 o
   6   6   2     2609.24     1935.28    236.69 o
   7   6   2       46.80       63.31     36.63 o
   8   6   2     2068.86     2198.78    104.20 o
   1   7   2    11500.36    11704.21    257.62 o
   2   7   2      161.28      175.50     15.47 o
   3   7   2     3354.32     3280.21     99.02 o
   4   7   2      887.41      929.94     52.38 o
   5   7   2     9685.93     9665.64    356.76 o
   6   7   2      410.78      513.79     46.43 o
   7   7   2     1404.24     1397.99     78.40 o
   8   7   2      616.45      554.53     69.64 o
   0   8   2      486.92      659.30     45.51 o
   1   8   2      179.64      211.40     23.02 o
   2   8   2     2614.34     2834.44     90.36 o
   3   8   2      171.36      201.94     26.01 o
   4   8   2     1291.11     1447.42     69.67 o
   5   8   2      549.75      603.18     47.49 o
   6   8   2      563.40      597.22     54.50 o
   7   8   2      224.96      223.44     60.07 o
   1   9   2      316.30      417.51     37.27 o
   2   9   2      115.60      106.74     32.60 o
   3   9   2      148.31      279.76     33.24 o
   4   9   2      165.99      178.94     37.81 o
   5   9   2      305.17      384.52     45.30 o
   6   9   2      110.87      106.19     59.89 o
   0  10   2     1878.01     2016.73    131.29 o
   1  10   2      173.21      181.95     38.18 o
   2  10   2      788.24      821.74     55.54 o
   3  10   2      158.77      198.28     38.59 o
   4  10   2     1237.71     1308.92     81.45 o
   1  11   2      521.99      541.62     52.83 o
   1   1   3    35305.84    36167.45    861.10 o
   2   1   3     2844.37     2993.25     62.37 o
   3   1   3    15070.58    14494.51    243.90 o
   4   1   3       65.33       86.17      9.01 o
   5   1   3    21033.26    20916.36    517.57 o
   6   1   3     2840.63     2868.10     73.12 o
   7   1   3    16261.07    15991.04    445.61 o
   8   1   3      411.02      443.19     39.26 o
   9   1   3     5895.92     6005.96    221.67 o
  10   1   3     1141.50     1168.79     70.97 o
   0   2   3     4752.85     5356.85    507.70 o
   1   2   3    14037.31    14722.07    301.08 o
   2   2   3    58049.52    59216.29   1229.25 o
   3   2   3      872.65      913.40     28.58 o
   4   2   3    20737.29    20000.61    463.81 o
   5   2   3     2021.54     2023.86     50.48 o
   6   2   3    27721.81    26951.41    750.73 o
   7   2   3      894.57      868.94     43.09 o
   8   2   3    12904.25    12724.31    401.17 o
   9   2   3     1549.64     1514.70     74.30 o
  10   2   3     7120.48     7467.96    260.18 o
   1   3   3     2807.24     2937.66     63.47 o
   2   3   3      480.41      493.24     16.18 o
   3   3   3     3413.58     3675.72    103.76 o
   4   3   3     2163.08     2089.26     65.25 o
   5   3   3     5869.55     5838.76    159.15 o
   6   3   3     1901.69     1886.22     59.20 o
   7   3   3     2966.27     3010.57     94.11 o
   8   3   3      141.27      135.09     32.78 o
   9   3   3     2337.96     2560.12    102.38 o
  10   3   3      367.74      441.31     60.13 o
   0   4   3     9672.16     9847.60    285.48 o
   1   4   3     3083.29     3198.29     70.73 o
   2   4   3     6371.47     6404.69    141.65 o
   3   4   3      703.76      744.89     30.40 o
   4   4   3     4107.72     4199.75    140.08 o
   5   4   3     2469.57     2480.82     74.81 o
   6   4   3     3938.30     3898.44    137.12 o
   7   4   3      157.06      130.24     20.68 o
   8   4   3      786.43      921.09     53.80 o
   9   4   3       29.48       38.34     41.64 o
   1   5   3    12539.77    12554.66    287.30 o
   2   5   3      660.10      662.63     24.33 o
   3   5   3    21972.26    21939.79    576.79 o
   4   5   3      790.07      858.55     38.48 o
   5   5   3     8344.80     8006.00    223.43 o
   6   5   3     2052.69     1813.91    132.86 o
   7   5   3     9700.54     9267.97    300.61 o
   8   5   3      510.52      577.96     50.59 o
   9   5   3     3318.63     3331.79    155.13 o
   0   6   3     2848.56     3023.27    103.74 o
   1   6   3      213.25      201.44     16.92 o
   2   6   3     6588.97     6587.19    161.02 o
   3   6   3      150.63      159.69     14.17 o
   4   6   3     3582.57     3702.38    106.46 o
   5   6   3      412.98      452.35     33.17 o
   6   6   3     5189.19     5086.40    185.79 o
   7   6   3      459.74      547.53     48.63 o
   8   6   3     3238.80     3082.34    132.88 o
   1   7   3      224.62      341.90     18.79 o
   2   7   3       36.41       10.09     14.17 o
   3   7   3      452.62      632.34     31.25 o
   4   7   3      206.98      195.66     30.44 o
   5   7   3      216.76      326.01     40.14 o
   6   7   3      103.00       78.35     33.34 o
   7   7   3       34.87      104.95     42.54 o
   8   7   3       76.68       10.95     57.52 o
   0   8   3     3159.59     3259.71    134.36 o
   1   8   3     1606.06     1670.61     55.94 o
   2   8   3     3820.53     3884.61    109.48 o
   3   8   3      108.93      142.61     25.45 o
   4   8   3     2038.34     2134.47     90.09 o
   5   8   3     1005.77     1062.32     63.89 o
   6   8   3     1794.66     1909.18     88.95 o
   7   8   3      115.03       37.77     57.17 o
   1   9   3     1682.40     1746.23     74.97 o
   2   9   3      154.30      188.47     31.37 o
   3   9   3     2606.75     2719.13     93.93 o
   4   9   3      508.59      597.94     51.66 o
   5   9   3      748.40      778.37     54.99 o
   0  10   3      597.98      700.64     76.75 o
   1  10   3      180.77      183.42     38.46 o
   2  10   3       57.02      151.14     37.64 o
   3  10   3      116.27      146.45     48.26 o
   4  10   3      366.76      393.78     48.78 o
   0   0   4    23173.61    20037.55   1059.72 o
   1   0   4    15870.41    15467.11    375.68 o
   2   0   4    37295.64    36517.57    976.84 o
   3   0   4     3049.25     3301.70     77.98 o
   4   0   4    51410.22    49567.60   1457.03 o
   5   0   4     7905.45     7933.28    302.59 o
   6   0   4    23245.95    23322.09    899.63 o
   7   0   4     2527.09     2414.28    124.70 o
   8   0   4    13748.50    13951.15    560.97 o
   9   0   4      804.22      826.36    101.17 o
  10   0   4     9914.53    10221.04    502.26 o
   1   1   4    18504.35    17051.09    533.97 o
   2   1   4     2670.47     2680.51     54.68 o
   3   1   4    12429.79    12699.66    528.96 o
   4   1   4     4597.13     4676.18    105.44 o
   5   1   4    13050.37    13219.58    290.31 o
   6   1   4       64.88       72.91     16.61 o
   7   1   4    10404.19    10173.66    306.55 o
   8   1   4     1318.28     1290.65     63.13 o
   9   1   4     4357.23     4500.06    165.20 o
  10   1   4      262.19      267.57     50.39 o
   0   2   4    18786.92    19727.85    540.08 o
   1   2   4     6170.78     6518.22    130.85 o
   2   2   4     5841.11     6149.97    137.73 o
   3   2   4      629.28      635.59     21.65 o
   4   2   4     2351.85     2422.03     61.25 o
   5   2   4      888.51      928.58     33.03 o
   6   2   4      922.45     1057.39     39.71 o
   7   2   4       14.12       41.88     24.08 o
   8   2   4      469.12      590.61     44.70 o
   9   2   4      144.42      146.03     37.32 o
  10   2   4      217.28      293.90     48.97 o
   1   3   4    29967.38    30552.70    579.50 o
   2   3   4     2198.01     2335.56     64.17 o
   3   3   4    20521.81    20136.37    537.69 o
   4   3   4      954.12      864.18     34.42 o
   5   3   4    20377.16    19312.70    448.67 o
   6   3   4     2056.39     2111.48     75.67 o
   7   3   4    11097.42    10950.70    387.44 o
   8   3   4     1736.19     1719.34     71.37 o
   9   3   4     6918.94     7316.04    226.94 o
   0   4   4    16462.28    16467.15    534.83 o
   1   4   4     1952.82     1960.53     54.72 o
   2   4   4    13905.71    14026.62    335.40 o
   3   4   4      665.48      636.44     31.31 o
   4   4   4    15400.64    14603.38    389.13 o
   5   4   4     1178.63     1164.67     57.06 o
   6   4   4    12111.16    11538.51    317.35 o
   7   4   4      931.24      895.04     58.07 o
   8   4   4     7299.11     7420.81    239.10 o
   9   4   4      673.56      764.03     62.69 o
   1   5   4       87.69      248.87     20.31 o
   2   5   4      281.66      249.40     17.08 o
   3   5   4      467.61      595.70     39.63 o
   4   5   4     1114.51     1051.56     44.89 o
   5   5   4      396.67      497.15     32.56 o
   6   5   4       51.16       32.73     29.49 o
   7   5   4      809.35      845.71     60.52 o
   8   5   4      156.78      168.89     44.85 o
   9   5   4      347.78      372.55     60.05 o
   0   6   4     8391.08     8349.48    251.46 o
   1   6   4      345.00      358.10     20.56 o
   2   6   4     6170.10     6010.45    166.25 o
   3   6   4      923.59      898.32     33.01 o
   4   6   4     5254.76     5309.85    167.12 o
   5   6   4      478.81      477.37     36.69 o
   6   6   4     2231.00     2319.86    109.55 o
   7   6   4       98.97       55.84     40.47 o
   8   6   4     1466.75     1668.49    101.38 o
   1   7   4     7107.11     7233.37    157.29 o
   2   7   4      520.33      567.56     31.34 o
   3   7   4     5825.60     5914.41    150.48 o
   4   7   4      176.39      205.12     31.86 o
   5   7   4     6016.02     5864.75    192.05 o
   6   7   4     1086.65     1229.79     73.81 o
   7   7   4     2287.31     2208.72    107.03 o
   0   8   4     1224.04     1420.98     73.57 o
   1   8   4       93.63       77.88     22.53 o
   2   8   4      714.66      849.46     42.07 o
   3   8   4      349.55      402.55     32.71 o
   4   8   4     1075.21     1245.40     63.74 o
   5   8   4       59.15       97.29     36.44 o
   6   8   4     1072.15     1122.07     70.01 o
   7   8   4      142.56      117.85     57.48 o
   1   9   4      472.31      578.28     42.02 o
   2   9   4       21.35       -9.73     28.33 o
   3   9   4      292.24      372.49     34.96 o
   4   9   4      148.67      173.45     39.69 o
   5   9   4      150.50      284.87     46.48 o
   0  10   4     2622.73     2736.69    164.01 o
   1  10   4       10.65       -8.85     36.17 o
   2  10   4      921.16      966.35     61.67 o
   3  10   4      109.40      137.69     43.05 o
   4  10   4     1004.50     1177.16     79.23 o
   1   1   5    42610.14    42813.29    885.49 o
   2   1   5     3636.60     3750.16     74.03 o
   3   1   5    30076.41    29232.15    577.87 o
   4   1   5     2403.15     2432.60     65.88 o
   5   1   5    16393.47    16401.35    386.29 o
   6   1   5     2719.34     2671.19     80.27 o
   7   1   5    11407.57    11328.26    342.77 o
   8   1   5      638.02      694.24     49.96 o
   9   1   5     3440.02     3656.11    150.21 o
  10   1   5      578.96      585.70     68.87 o
   0   2   5    34871.63    35551.61   1027.77 o
   1   2   5      188.54      182.45     10.24 o
   2   2   5    53767.14    54172.93   1184.10 o
   3   2   5     6789.93     6852.39    178.98 o
   4   2   5    32930.02    31459.96    729.17 o
   5   2   5     3150.86     3061.49    106.22 o
   6   2   5    16950.45    16467.24    407.28 o
   7   2   5     1416.61     1440.80     67.87 o
   8   2   5     7962.82     8039.54    260.16 o
   9   2   5     1116.53     1086.55     63.51 o
   1   3   5     9662.54     9977.13    235.51 o
   2   3   5      731.86      695.16     25.89 o
   3   3   5     3620.16     3474.69     88.82 o
   4   3   5      833.55      818.30     37.04 o
   5   3   5     4962.19     4726.12    120.05 o
   6   3   5     2077.54     2014.12     61.00 o
   7   3   5     2666.26     2715.24     96.41 o
   8   3   5       17.77       11.03     30.02 o
   9   3   5      817.04      831.36     54.77 o
   0   4   5     6276.39     6620.11    228.59 o
   1   4   5      985.54      960.70     30.11 o
   2   4   5     9337.82     8865.24    197.35 o
   3   4   5      504.47      494.00     20.55 o
   4   4   5     4705.27     4642.69    153.99 o
   5   4   5      523.26      527.38     32.14 o
   6   4   5     2380.90     2551.10     92.14 o
   7   4   5      260.75      247.42     36.27 o
   8   4   5     1043.31     1184.50     69.64 o
   9   4   5       65.72       88.11     46.73 o
   1   5   5    24298.10    24560.50    593.49 o
   2   5   5      111.10      114.11     15.62 o
   3   5   5    15372.38    14949.48    392.84 o
   4   5   5     2996.49     3013.16     96.98 o
   5   5   5    10845.44    10647.68    293.09 o
   6   5   5      181.75      163.12     32.30 o
   7   5   5     6458.98     6288.85    223.94 o
   8   5   5      946.21      909.25     66.41 o
   9   5   5     2310.37     2277.31    125.38 o
   0   6   5     7896.40     7687.78    246.89 o
   1   6   5      109.29       81.43     17.43 o
   2   6   5     8279.73     8200.94    181.60 o
   3   6   5     1059.08     1006.68     38.03 o
   4   6   5     5027.70     4979.69    147.75 o
   5   6   5      674.25      685.87     44.08 o
   6   6   5     3489.82     3462.25    119.87 o
   7   6   5      416.88      457.65     57.09 o
   8   6   5     1674.39     1511.01     99.04 o
   1   7   5      402.05      549.98     28.43 o
   2   7   5      544.97      532.01     31.38 o
   3   7   5       46.27      213.77     19.25 o
   4   7   5       69.49       59.03     31.19 o
   5   7   5       27.96      178.09     37.69 o
   6   7   5      307.70      406.52     45.04 o
   7   7   5       44.74      133.66     54.11 o
   0   8   5     5114.84     5117.33    199.71 o
   1   8   5       51.67       17.04     23.02 o
   2   8   5     3749.30     3900.09    115.60 o
   3   8   5       26.47       31.88     23.24 o
   4   8   5     2000.71     2121.32     88.70 o
   5   8   5      190.25      226.35     40.43 o
   6   8   5     1834.68     2041.80    101.14 o
   1   9   5     2111.94     2298.21     87.28 o
   2   9   5       18.47       20.56     30.53 o
   3   9   5     3507.06     3657.92    149.73 o
   4   9   5      386.53      435.37     49.00 o
   5   9   5     1057.59     1061.78     63.05 o
   0  10   5      341.61      414.56     69.30 o
   1  10   5      102.51       78.64     39.73 o
   2  10   5      232.85      306.97     42.99 o
   3  10   5        0.15        1.41     42.31 o
   0   0   6   127653.58   124073.34   4879.34 o
   1   0   6     5803.66     5605.42    148.59 o
   2   0   6    65019.29    61664.93   1602.43 o
   3   0   6      781.08      828.53     38.66 o
   4   0   6    44303.54    43223.84   1340.42 o
   5   0   6     3957.80     4027.50    137.98 o
   6   0   6    14674.00    14728.33    523.89 o
   7   0   6      874.69      922.92     87.59 o
   8   0   6     7044.24     7102.02    294.25 o
   9   0   6      762.29      780.31     88.46 o
  10   0   6     1353.46     1423.08    125.10 o
   1   1   6    35214.67    33611.77    636.80 o
   2   1   6      250.99      282.28     13.55 o
   3   1   6    24537.93    24156.67    521.29 o
   4   1   6     2213.63     2241.03     56.56 o
   5   1   6    10471.81    10307.52    225.19 o
   6   1   6      720.12      755.21     31.11 o
   7   1   6     3515.64     3586.05    125.16 o
   8   1   6      593.05      612.26     43.17 o
   9   1   6     1723.14     1822.02     90.58 o
   0   2   6     3302.07     3160.78     93.03 o
   1   2   6       87.78       50.61     11.29 o
   2   2   6     2823.83     2815.72     71.24 o
   3   2   6      250.06      253.15     14.09 o
   4   2   6     2879.13     2816.17     75.83 o
   5   2   6      325.38      317.54     19.24 o
   6   2   6      973.75     1114.30     53.34 o
   7   2   6       11.29       11.83     25.85 o
   8   2   6      551.28      623.01     51.56 o
   9   2   6       90.06       35.26     37.91 o
   1   3   6    52175.12    53557.66   1234.96 o
   2   3   6       21.71        7.95     10.85 o
   3   3   6    27791.61    26793.07    697.88 o
   4   3   6     1359.77     1290.78     49.92 o
   5   3   6    16352.27    15329.16    385.05 o
   6   3   6      967.03      950.59     41.06 o
   7   3   6     7328.57     7388.05    245.05 o
   8   3   6      291.09      285.16     38.10 o
   9   3   6     2282.66     2344.14    105.89 o
   0   4   6    35321.71    36372.09   1221.87 o
   1   4   6     5437.84     5403.06    130.89 o
   2   4   6    28979.87    28047.41    647.38 o
   3   4   6      162.14      131.07     14.54 o
   4   4   6    23464.04    22283.77    587.05 o
   5   4   6     1657.98     1665.55     72.87 o
   6   4   6     4729.36     4662.78    147.74 o
   7   4   6      793.17      897.30     58.50 o
   8   4   6     2458.78     2440.40    118.11 o
   9   4   6      236.61      246.39     51.00 o
   1   5   6     2747.71     2913.53     83.68 o
   2   5   6       24.88       12.53     15.82 o
   3   5   6     1120.93     1235.65     44.59 o
   4   5   6     1490.11     1437.11     55.64 o
   5   5   6      503.08      590.04     36.00 o
   6   5   6      200.95      192.80     32.94 o
   7   5   6      173.73      248.64     42.24 o
   8   5   6      135.41      155.03     47.50 o
   0   6   6    11062.41    10730.18    385.28 o
   1   6   6     1306.76     1282.64     44.52 o
   2   6   6     6868.01     6941.02    214.13 o
   3   6   6       27.34       17.72     16.94 o
   4   6   6     5900.20     5782.93    202.11 o
   5   6   6       89.50       66.83     30.18 o
   6   6   6     2412.38     2616.38    115.84 o
   7   6   6       54.18       45.10     42.79 o
   8   6   6     1288.43     1268.87    105.88 o
   1   7   6    10395.20    10408.80    273.61 o
   2   7   6      884.33      926.70     42.24 o
   3   7   6     8809.58     8565.48    223.68 o
   4   7   6      244.34      213.02     37.00 o
   5   7   6     4663.20     4712.57    163.64 o
   6   7   6      857.24      990.29     62.74 o
   7   7   6     1607.73     1697.88    101.85 o
   0   8   6     3986.61     4158.59    160.95 o
   1   8   6       88.78       50.61     26.67 o
   2   8   6     2223.75     2381.90     85.76 o
   3   8   6      166.08      177.96     27.15 o
   4   8   6      851.54      941.21     57.12 o
   5   8   6      215.94      222.32     41.45 o
   6   8   6      788.58      853.44     62.99 o
   1   9   6      413.98      447.47     41.10 o
   2   9   6       25.74      -24.06     32.41 o
   3   9   6      165.97      370.32     50.08 o
   4   9   6      119.86      151.10     46.33 o
   5   9   6      465.10      682.17     67.12 o
   0  10   6     1571.28     1600.35    117.50 o
   1  10   6       16.62      -52.96     40.63 o
   2  10   6     1278.40     1317.68     78.75 o
   3  10   6       23.97       25.65     45.49 o
   1   1   7    50267.03    46978.41    933.70 o
   2   1   7      667.97      668.27     25.66 o
   3   1   7    32759.04    31529.45    718.78 o
   4   1   7     1035.92     1101.10     34.91 o
   5   1   7    16899.98    16670.94    406.27 o
   6   1   7      281.35      289.21     24.17 o
   7   1   7     5336.77     5161.20    183.88 o
   8   1   7      335.83      345.82     41.95 o
   9   1   7     1769.13     1875.60     99.05 o
   0   2   7    93934.58    90909.87   3313.13 o
   1   2   7     1297.43     1184.33     36.72 o
   2   2   7    51178.55    49937.49   1195.52 o
   3   2   7     2547.99     2433.52     76.10 o
   4   2   7    35061.98    33253.54    825.66 o
   5   2   7     1838.26     1547.73     96.61 o
   6   2   7     9864.79     9596.06    257.41 o
   7   2   7      686.60      713.22     42.51 o
   8   2   7     4095.79     4073.26    159.80 o
   9   2   7      450.68      447.92     48.42 o
   1   3   7    15079.19    15513.83    375.02 o
   2   3   7      869.03      829.45     32.46 o
   3   3   7     9873.40     9444.97    227.96 o
   4   3   7      315.74      276.17     19.57 o
   5   3   7     2843.19     2826.53     91.73 o
   6   3   7      368.76      352.28     29.03 o
   7   3   7     1013.94     1098.40     58.70 o
   8   3   7      247.35      253.76     39.20 o
   9   3   7       74.32       93.57     48.60 o
   0   4   7    14928.70    15056.58    584.54 o
   1   4   7      497.52      458.12     24.27 o
   2   4   7     7669.65     6704.17    277.72 o
   3   4   7       79.81       45.95     16.00 o
   4   4   7     4578.73     4693.79    126.72 o
   5   4   7      332.76      301.28     29.99 o
   6   4   7     2303.59     2359.73     82.97 o
   7   4   7       80.51       86.17     35.92 o
   8   4   7     1189.44     1224.84     83.58 o
   9   4   7       39.30       14.24     50.70 o
   1   5   7    26102.88    26020.33    591.72 o
   2   5   7      101.70       99.39     17.62 o
   3   5   7    18469.99    17025.00    442.29 o
   4   5   7      138.38       84.51     27.43 o
   5   5   7     8318.53     8196.12    230.33 o
   6   5   7      382.44      370.70     44.10 o
   7   5   7     4616.61     4439.69    153.62 o
   8   5   7      374.26      434.55     72.20 o
   0   6   7    12830.58    12563.21    463.74 o
   1   6   7      450.98      421.20     27.66 o
   2   6   7    10729.49    10410.01    259.17 o
   3   6   7       88.78       76.52     18.02 o
   4   6   7     6004.33     5977.39    172.01 o
   5   6   7      249.25      241.52     39.47 o
   6   6   7     1816.76     1764.01     89.45 o
   7   6   7      136.18      127.60     45.67 o
   8   6   7      651.80      694.02     76.39 o
   1   7   7      108.41      253.99     27.34 o
   2   7   7       82.74       28.62     23.86 o
   3   7   7       56.30      185.21     33.70 o
   4   7   7      303.96      328.23     39.92 o
   5   7   7       47.40      203.79     40.10 o
   6   7   7      200.34      200.38     49.06 o
   7   7   7      192.50      284.05     53.38 o
   0   8   7     3713.38     3985.66    174.14 o
   1   8   7       41.24       16.59     28.64 o
   2   8   7     4037.61     4036.07    125.11 o
   3   8   7       13.23       14.24     24.49 o
   4   8   7     2328.60     2483.98    106.64 o
   5   8   7       97.48       72.71     46.78 o
   6   8   7     1301.21     1576.47     87.70 o
   1   9   7     3057.25     3103.30    112.97 o
   2   9   7       65.26       51.95     35.51 o
   3   9   7     2166.48     2393.09    110.80 o
   4   9   7      143.45      202.95     46.84 o
   0  10   7      389.27      377.83     68.87 o
   1  10   7      124.29       68.17     43.15 o
   2  10   7      382.44      494.85     64.25 o
   0   0   8    61322.85    59759.25   2136.32 o
   1   0   8     4739.84     4278.57    131.26 o
   2   0   8    57013.21    55444.46   1800.75 o
   3   0   8     3408.28     3341.97    112.08 o
   4   0   8    28780.50    27544.60    904.32 o
   5   0   8     3853.42     3851.76    122.89 o
   6   0   8    15512.46    15360.52    593.05 o
   7   0   8      699.94      784.97     64.08 o
   8   0   8     6480.05     6421.94    329.58 o
   9   0   8      704.72      687.99     81.56 o
   1   1   8    22334.58    20619.53    415.38 o
   2   1   8     3387.93     3288.59     76.46 o
   3   1   8    16669.50    16280.01    411.95 o
   4   1   8       60.79       61.71     16.58 o
   5   1   8     9129.11     8920.71    194.83 o
   6   1   8     1839.29     1838.51     63.57 o
   7   1   8     4103.74     3942.11    129.40 o
   8   1   8      159.48      172.83     38.30 o
   9   1   8     1490.02     1482.91     82.28 o
   0   2   8     2653.69     2316.28     87.38 o
   1   2   8      763.03      765.56     30.48 o
   2   2   8     3081.46     2936.89     76.89 o
   3   2   8      193.11      166.44     19.97 o
   4   2   8     1619.57     1541.50     49.24 o
   5   2   8       10.09       13.05     17.20 o
   6   2   8     1086.94     1193.23     54.12 o
   7   2   8       92.07       86.29     31.60 o
   8   2   8      544.93      630.96     49.36 o
   9   2   8       29.00       23.32     44.78 o
   1   3   8    27387.76    26098.88    668.80 o
   2   3   8      190.52      156.90     19.53 o
   3   3   8    28553.98    27543.01    684.33 o
   4   3   8     1702.38     1592.02     55.20 o
   5   3   8    12496.25    11896.25    301.71 o
   6   3   8      828.18      784.47     47.51 o
   7   3   8     5739.19     5707.49    181.96 o
   8   3   8      312.62      339.80     40.80 o
   9   3   8     3049.57     3131.24    145.82 o
   0   4   8    30991.54    30690.60    952.61 o
   1   4   8      251.66      230.61     21.01 o
   2   4   8    20872.46    20377.68    524.59 o
   3   4   8     1395.42     1241.94     40.92 o
   4   4   8    11398.05    11000.28    271.29 o
   5   4   8     1110.14      991.59     36.71 o
   6   4   8     7742.57     7506.99    235.70 o
   7   4   8      530.49      560.75     49.06 o
   8   4   8     2615.30     2718.72    120.90 o
   1   5   8     1220.07     1327.39     43.16 o
   2   5   8      541.70      458.10     25.69 o
   3   5   8      982.89     1065.39     40.88 o
   4   5   8      241.57      234.94     22.88 o
   5   5   8      256.97      369.79     35.65 o
   6   5   8      509.55      512.39     48.00 o
   7   5   8      111.46      237.54     44.76 o
   8   5   8      249.39      283.59     55.07 o
   0   6   8     4315.04     4191.40    144.39 o
   1   6   8      389.75      374.42     26.07 o
   2   6   8     5393.70     5422.79    169.71 o
   3   6   8       27.02       -1.74     23.08 o
   4   6   8     3411.06     3315.56    103.33 o
   5   6   8       34.19      -28.40     37.40 o
   6   6   8     2110.53     2323.76    106.00 o
   7   6   8       49.24       27.28     49.60 o
   1   7   8     8764.92     8556.14    241.98 o
   2   7   8        1.52      -33.41     24.61 o
   3   7   8     4990.07     4875.62    150.95 o
   4   7   8      538.53      614.81     47.65 o
   5   7   8     3854.51     3928.91    158.21 o
   6   7   8      102.22      127.13     50.94 o
   0   8   8     1151.19     1253.59     78.29 o
   1   8   8        8.52      -42.35     28.24 o
   2   8   8     2221.43     2326.90     95.76 o
   3   8   8      101.15      105.34     42.58 o
   4   8   8     1316.28     1501.11     74.93 o
   5   8   8      232.39      231.32     52.33 o
   1   9   8       59.27       86.64     36.67 o
   2   9   8       52.58       28.47     37.44 o
   3   9   8      230.01      385.31     54.28 o
   4   9   8       48.57      110.00     55.82 o
   0  10   8      848.35      928.79     96.11 o
   1  10   8        8.27      -61.93     41.28 o
   1   1   9    17064.95    15945.27    359.93 o
   2   1   9      667.79      681.92     25.75 o
   3   1   9    18769.31    17996.84    409.24 o
   4   1   9     1472.05     1434.66     45.57 o
   5   1   9    12280.92    12184.94    362.73 o
   6   1   9      428.88      471.07     34.90 o
   7   1   9     7873.67     7740.05    229.55 o
   8   1   9     1221.71     1287.70     78.68 o
   9   1   9     4334.94     4517.89    199.79 o
   0   2   9    29643.60    26581.76    777.80 o
   1   2   9     4584.70     4353.00    102.32 o
   2   2   9    23037.10    22135.32    479.58 o
   3   2   9      950.52      964.60     39.23 o
   4   2   9    17317.16    16286.11    439.10 o
   5   2   9     2470.25     2275.03     66.96 o
   6   2   9    15585.21    14810.57    402.60 o
   7   2   9     1278.59     1261.54     60.34 o
   8   2   9     7889.60     7744.18    255.92 o
   9   2   9      656.19      648.97     62.25 o
   1   3   9     2555.78     2404.17     68.43 o
   2   3   9       17.36      -14.96     18.64 o
   3   3   9     4101.76     4119.21    103.60 o
   4   3   9     2466.85     2310.45     66.60 o
   5   3   9     3248.66     3121.86    108.11 o
   6   3   9       12.11       -3.72     27.04 o
   7   3   9     1321.94     1423.14     72.43 o
   8   3   9      535.62      623.63     59.98 o
   0   4   9     6911.84     6689.92    273.63 o
   1   4   9       54.86       20.21     18.92 o
   2   4   9     4927.50     4680.20    120.76 o
   3   4   9      699.01      630.73     30.98 o
   4   4   9     3071.35     3030.91     92.97 o
   5   4   9       29.88       -8.43     23.31 o
   6   4   9     1829.39     1875.64     77.86 o
   7   4   9      105.20      147.91     43.02 o
   8   4   9     1351.56     1619.72     90.81 o
   1   5   9    11135.71    10723.68    299.00 o
   2   5   9      298.10      281.30     23.32 o
   3   5   9    10684.59     9860.46    248.09 o
   4   5   9      725.45      688.29     41.58 o
   5   5   9     8980.19     8653.91    261.26 o
   6   5   9      982.48     1026.39     72.24 o
   7   5   9     3912.11     3896.88    146.41 o
   8   5   9      572.03      694.56     73.12 o
   0   6   9     5609.49     5442.69    208.61 o
   1   6   9      145.98       93.22     27.16 o
   2   6   9     3162.97     3196.07    100.27 o
   3   6   9      393.24      361.47     38.15 o
   4   6   9     4051.67     3841.03    129.07 o
   5   6   9      650.28      534.94     56.82 o
   6   6   9     2789.34     2846.64    127.53 o
   7   6   9      246.59      271.04     52.90 o
   1   7   9       77.51      187.53     32.88 o
   2   7   9      313.43      286.27     32.46 o
   3   7   9       18.76      137.15     29.89 o
   4   7   9      450.43      450.03     52.33 o
   5   7   9       74.22      119.55     46.65 o
   6   7   9        9.96      -12.72     51.86 o
   0   8   9     3042.02     3188.92    157.56 o
   1   8   9        7.30      -11.30     32.38 o
   2   8   9     2179.20     2113.44     87.35 o
   3   8   9      254.54      280.75     51.34 o
   4   8   9     2194.11     2292.20    130.12 o
   5   8   9       27.34       -0.71     46.58 o
   1   9   9     2117.68     2047.40     94.11 o
   2   9   9      153.68      174.97     42.99 o
   3   9   9      698.43      766.47     68.57 o
   0   0  10    13518.81    13041.89    544.00 o
   1   0  10      743.27      734.50     48.88 o
   2   0  10    27382.21    25240.26    753.17 o
   3   0  10     1353.16     1295.17     65.43 o
   4   0  10    12918.19    12286.74    414.25 o
   5   0  10     2672.24     2565.46    119.71 o
   6   0  10    23449.94    22323.02    939.26 o
   7   0  10      638.33      657.03     67.30 o
   8   0  10     9073.54     9200.04    393.34 o
   9   0  10     1069.88     1279.88    170.39 o
   1   1  10     5635.68     5245.47    120.77 o
   2   1  10      286.82      266.30     19.26 o
   3   1  10     8108.92     7574.59    200.99 o
   4   1  10       54.69       37.54     21.05 o
   5   1  10     7498.96     7357.25    191.90 o
   6   1  10     1088.76     1056.98     50.89 o
   7   1  10     5178.74     5087.95    169.41 o
   8   1  10      273.03      313.24     50.17 o
   0   2  10     2041.24     1814.61     68.24 o
   1   2  10      280.66      248.28     21.19 o
   2   2  10     1648.62     1542.99     48.90 o
   3   2  10       64.04       32.24     20.69 o
   4   2  10     1082.51     1101.60     45.83 o
   5   2  10      605.28      581.52     38.62 o
   6   2  10      705.15      835.47     46.66 o
   7   2  10        7.17       35.55     33.64 o
   8   2  10      267.13      374.53     54.26 o
   1   3  10    12554.34    11390.80    282.62 o
   2   3  10      602.66      539.37     29.43 o
   3   3  10    13005.10    12617.49    293.35 o
   4   3  10      106.25       94.97     29.55 o
   5   3  10    11534.47    10874.12    298.09 o
   6   3  10     2117.84     2016.54     76.16 o
   7   3  10     7872.97     7833.04    292.73 o
   8   3  10      232.93      288.30     55.25 o
   0   4  10     3982.89     3713.87    144.40 o
   1   4  10      915.17      877.63     43.03 o
   2   4  10    13150.25    12492.92    288.07 o
   3   4  10      164.81      168.96     30.73 o
   4   4  10     5099.51     4887.60    147.10 o
   5   4  10      628.24      617.00     40.76 o
   6   4  10     9530.64     9081.29    276.45 o
   7   4  10      410.42      478.26     51.08 o
   8   4  10     5678.78     5554.73    213.96 o
   1   5  10       69.39      173.90     41.84 o
   2   5  10      443.61      392.25     33.19 o
   3   5  10      237.42      276.36     30.17 o
   4   5  10      520.83      504.00     38.19 o
   5   5  10      731.85      814.68     54.06 o
   6   5  10      150.95      131.65     45.91 o
   7   5  10      365.37      460.50     58.54 o
   0   6  10     4853.36     4793.66    174.20 o
   1   6  10     3184.34     2906.08     94.97 o
   2   6  10     3972.87     3839.59    127.57 o
   3   6  10      121.55       67.71     30.03 o
   4   6  10     2260.35     2277.80     81.90 o
   5   6  10      694.04      706.68     62.70 o
   6   6  10     2003.51     2157.81    110.58 o
   7   6  10      177.22      199.26     54.12 o
   1   7  10     3448.93     3201.75    113.04 o
   2   7  10      220.61      178.32     37.08 o
   3   7  10     5067.30     4955.62    152.69 o
   4   7  10      602.06      592.52     56.84 o
   5   7  10     1869.55     1688.21     96.41 o
   6   7  10      754.25      854.21     72.03 o
   0   8  10      532.23      585.98     62.89 o
   1   8  10      177.59      173.88     39.17 o
   2   8  10      372.83      429.57     47.25 o
   3   8  10       94.90       46.66     59.94 o
   4   8  10      992.72     1067.89     84.41 o
   1   9  10      237.42      295.34     45.76 o
   2   9  10       85.49       59.63     43.24 o
   3   9  10      289.23      330.14     64.43 o
   1   1  11    12740.24    12260.14    292.14 o
   2   1  11     1792.58     1731.30     53.63 o
   3   1  11    12333.14    11553.66    281.08 o
   4   1  11     1365.06     1282.08     50.86 o
   5   1  11    10847.64    10174.45    286.04 o
   6   1  11      519.74      528.56     46.61 o
   7   1  11     5828.15     5767.96    189.74 o
   8   1  11     1642.45     1733.82     89.40 o
   0   2  11    25649.82    24183.44    832.12 o
   1   2  11      186.86      146.08     23.20 o
   2   2  11    10612.68     9994.39    228.60 o
   3   2  11     2061.54     1978.17     68.69 o
   4   2  11    18278.81    17592.58    452.69 o
   5   2  11     2477.63     2334.20     91.29 o
   6   2  11    11580.70    10830.72    308.95 o
   7   2  11     1070.56     1091.04     62.23 o
   8   2  11     6906.04     6919.21    257.69 o
   1   3  11     1308.57     1231.77     48.96 o
   2   3  11      520.37      483.29     29.08 o
   3   3  11     3171.22     3041.96     95.80 o
   4   3  11      270.57      257.70     35.20 o
   5   3  11     1568.69     1533.96     70.48 o
   6   3  11      805.63      841.45     51.83 o
   7   3  11     2630.08     2708.35    105.88 o
   8   3  11      331.39      512.49     64.20 o
   0   4  11     4177.20     3706.76    157.54 o
   1   4  11      488.27      406.07     33.18 o
   2   4  11     3728.59     3557.70    100.21 o
   3   4  11      861.52      875.56     42.99 o
   4   4  11     2621.27     2602.27     92.02 o
   5   4  11       51.41        2.26     30.76 o
   6   4  11     1018.27     1039.73     58.36 o
   7   4  11      216.20      275.22     54.11 o
   1   5  11    10353.18     9475.07    255.90 o
   2   5  11       34.68        4.83     27.85 o
   3   5  11     6344.63     5837.82    156.50 o
   4   5  11     2160.19     2052.83     82.86 o
   5   5  11     8836.86     8621.75    284.31 o
   6   5  11      246.96      305.64     51.38 o
   7   5  11     2933.17     2841.13    135.75 o
   0   6  11     3091.67     2880.66    161.40 o
   1   6  11      115.06       64.53     35.42 o
   2   6  11     2849.79     2695.49     89.11 o
   3   6  11      435.63      445.41     43.73 o
   4   6  11     2989.66     2816.68    110.41 o
   5   6  11      298.95      315.09     57.94 o
   6   6  11     2389.47     2364.30    121.84 o
   1   7  11      275.58      347.46     44.03 o
   2   7  11      119.72       77.91     37.03 o
   3   7  11       32.45      131.24     61.02 o
   4   7  11       24.59      -37.06     45.91 o
   5   7  11       77.45      149.72     52.08 o
   0   8  11     2580.68     2447.08    138.12 o
   1   8  11      162.01      138.22     41.45 o
   2   8  11     1913.39     2006.55    113.40 o
   3   8  11      493.87      415.51     69.06 o
   4   8  11     1560.47     1635.60    108.30 o
   1   9  11     1494.13     1526.43     80.80 o
   0   0  12    15614.44    16375.38    836.74 o
   1   0  12     2256.57     2407.56    113.33 o
   2   0  12    42689.05    39284.57   1304.38 o
   3   0  12      341.60      363.05     52.47 o
   4   0  12    13409.20    12391.19    502.16 o
   5   0  12     5896.54     5669.68    263.02 o
   6   0  12    10053.14     9689.10    413.50 o
   7   0  12     1166.69     1176.78     98.22 o
   8   0  12     7634.60     7384.54    316.95 o
   1   1  12    12247.29    12495.97    298.41 o
   2   1  12     1127.80     1132.35     43.98 o
   3   1  12     6652.64     6242.18    168.56 o
   4   1  12     1953.14     1813.32     72.34 o
   5   1  12     7109.47     6632.73    192.54 o
   6   1  12     1052.35     1156.84     64.53 o
   7   1  12     2199.75     2255.41     96.36 o
   8   1  12      508.54      554.75     57.28 o
   0   2  12     2116.01     2244.37    103.85 o
   1   2  12      795.43      808.64     40.03 o
   2   2  12     1187.55     1181.02     43.13 o
   3   2  12       61.55       66.50     28.02 o
   4   2  12      860.84      938.37     52.41 o
   5   2  12       47.67       80.46     34.88 o
   6   2  12      696.66      756.74     53.24 o
   7   2  12       65.84      134.25     40.67 o
   8   2  12      161.12      259.29     50.79 o
   1   3  12    16922.54    15673.85    401.33 o
   2   3  12     1097.52     1100.93     53.53 o
   3   3  12    16915.96    16334.37    521.46 o
   4   3  12      606.91      653.39     47.13 o
   5   3  12     5431.32     5285.54    165.38 o
   6   3  12     1550.68     1509.81     72.46 o
   7   3  12     7246.23     7089.32    238.15 o
   0   4  12    10345.64     9128.79    363.22 o
   1   4  12      747.82      751.59     46.77 o
   2   4  12    13980.90    13751.88    360.76 o
   3   4  12      494.27      495.01     44.97 o
   4   4  12     8241.32     8102.35    233.71 o
   5   4  12     2151.73     2160.29     88.25 o
   6   4  12     4697.07     4570.26    155.50 o
   7   4  12      592.92      701.46     69.26 o
   1   5  12      759.44      861.21     55.55 o
   2   5  12      145.57      107.53     37.71 o
   3   5  12      530.74      576.38     47.87 o
   4   5  12      684.78      724.74     50.65 o
   5   5  12      741.27      862.09     53.64 o
   6   5  12      116.58      132.66     50.32 o
   0   6  12     4658.82     4231.71    253.25 o
   1   6  12       30.16       17.18     33.85 o
   2   6  12     3243.70     3153.28    107.16 o
   3   6  12      107.92      108.16     39.33 o
   4   6  12     2141.36     2152.90     94.13 o
   5   6  12      257.95      296.34     59.84 o
   6   6  12     1649.28     1704.90    102.19 o
   1   7  12     4445.10     4413.54    141.30 o
   2   7  12      183.22      153.40     50.01 o
   3   7  12     5712.73     5502.65    219.66 o
   4   7  12       82.24      117.12     62.25 o
   0   8  12     1985.23     2092.71    129.37 o
   1   8  12       27.82       -9.39     41.27 o
   2   8  12      644.60      681.25     77.73 o
   3   8  12      283.66      256.51     69.90 o
   1   1  13    22214.52    23066.87    597.20 o
   2   1  13      147.58      198.97     34.40 o
   3   1  13    12893.93    11956.32    316.12 o
   4   1  13     1318.02     1318.78     64.79 o
   5   1  13     8360.43     7788.43    246.62 o
   6   1  13      320.81      341.09     46.93 o
   7   1  13     2510.14     2442.41    100.15 o
   0   2  13    49535.79    51389.92   1806.78 o
   1   2  13        7.79       52.58     30.78 o
   2   2  13    13918.53    13889.11    409.78 o
   3   2  13     1111.72     1140.08     56.49 o
   4   2  13    23780.71    22746.63    670.75 o
   5   2  13      901.09      995.76     58.96 o
   6   2  13     4130.80     4032.62    144.06 o
   7   2  13      882.35      956.15     62.90 o
   1   3  13     5436.83     5204.63    158.92 o
   2   3  13      382.64      414.49     39.78 o
   3   3  13     5085.34     5048.40    162.32 o
   4   3  13      627.48      669.56     49.92 o
   5   3  13      357.32      466.06     45.03 o
   6   3  13      338.42      385.55     47.45 o
   7   3  13     1257.88     1225.54     72.90 o
   0   4  13     2843.39     2645.23    128.58 o
   1   4  13     1196.26     1255.39     67.38 o
   2   4  13     2688.28     2492.76    106.64 o
   3   4  13      199.83      175.05     39.25 o
   4   4  13     2443.71     2458.74     95.22 o
   5   4  13      145.47      173.88     37.54 o
   6   4  13      870.96      886.97     58.92 o
   1   5  13    14573.67    13768.35    391.57 o
   2   5  13      185.68      146.71     41.64 o
   3   5  13     5931.11     5816.31    177.67 o
   4   5  13      173.18      164.10     39.73 o
   5   5  13     7965.21     7764.92    281.76 o
   6   5  13      115.37      153.99     56.19 o
   0   6  13     6184.27     6106.23    277.09 o
   1   6  13       43.76      -34.96     44.44 o
   2   6  13     5440.62     5222.82    181.99 o
   3   6  13      148.68      183.85     44.44 o
   4   6  13     3036.63     2994.88    120.49 o
   5   6  13      294.95      268.70     59.88 o
   1   7  13       83.82      170.93     50.55 o
   2   7  13       62.28       54.76     49.43 o
   3   7  13      159.35      234.82     69.30 o
   4   7  13      184.01      112.53     69.48 o
   0   8  13     2266.88     2300.51    140.64 o
   1   8  13      619.45      630.34     62.57 o
   2   8  13     1393.49     1470.84    104.73 o
   0   0  14    19458.89    21086.36   1280.36 o
   1   0  14      128.79      257.96     54.02 o
   2   0  14    37897.01    38285.44   1487.24 o
   3   0  14      525.94      457.66     57.58 o
   4   0  14    13500.28    11952.57    508.90 o
   5   0  14      809.80      863.43     78.43 o
   6   0  14     5796.35     5388.32    249.58 o
   7   0  14      533.34      553.08     77.74 o
   1   1  14    13825.36    14933.59    397.07 o
   2   1  14      145.02      207.69     35.61 o
   3   1  14     6296.15     5853.86    177.50 o
   4   1  14      112.32      123.30     36.89 o
   5   1  14     4207.81     3858.60    136.67 o
   6   1  14      683.48      792.16     56.94 o
   7   1  14     1448.75     1409.03     78.10 o
   0   2  14     1354.41     1961.53    114.01 o
   1   2  14       45.94      108.86     34.68 o
   2   2  14      670.54      814.14     53.34 o
   3   2  14       60.20       73.93     36.57 o
   4   2  14      661.54      737.35     53.52 o
   5   2  14       37.78       84.28     42.53 o
   6   2  14      571.56      680.97     55.29 o
   7   2  14       18.78      113.84     42.72 o
   1   3  14    16162.23    16139.32    456.67 o
   2   3  14      261.94      275.41     42.18 o
   3   3  14    13705.05    13546.22    510.44 o
   4   3  14        1.57       61.96     37.59 o
   5   3  14     4591.41     4478.09    148.26 o
   6   3  14      284.04      385.48     49.30 o
   0   4  14    10188.29     9761.24    371.70 o
   1   4  14      265.46      254.19     49.59 o
   2   4  14    16239.61    16148.90    622.40 o
   3   4  14       88.35      110.27     41.51 o
   4   4  14     5871.30     5707.31    180.78 o
   5   4  14      452.74      514.69     46.89 o
   6   4  14     2743.17     2774.71    135.94 o
   1   5  14     1469.38     1593.63     84.50 o
   2   5  14      188.00      185.18     45.88 o
   3   5  14      116.27      228.67     48.26 o
   4   5  14       27.78       54.56     39.37 o
   5   5  14      653.64      750.74     74.22 o
   0   6  14     2555.81     2418.03    153.88 o
   1   6  14      193.92      198.58     51.02 o
   2   6  14     2146.66     2104.85    114.45 o
   3   6  14      292.02      304.78     64.89 o
   4   6  14     1665.92     1735.23    132.73 o
   1   7  14     3834.93     3848.50    151.67 o
   2   7  14        7.63      -41.27     71.86 o
   3   7  14     5384.32     5154.73    225.80 o
   1   1  15    11373.90    12522.24    337.54 o
   2   1  15      228.73      335.20     42.69 o
   3   1  15     7961.59     7507.42    239.77 o
   4   1  15      734.32      844.90     58.98 o
   5   1  15     5264.97     5117.62    178.74 o
   6   1  15      124.48      247.93     48.50 o
   0   2  15    21544.56    23478.39    910.34 o
   1   2  15      145.81      233.12     40.68 o
   2   2  15     9590.22    10097.43    335.66 o
   3   2  15      711.33      843.56     55.12 o
   4   2  15    12634.39    12238.66    381.49 o
   5   2  15      680.70      752.39     59.61 o
   6   2  15     5029.27     4978.69    176.86 o
   1   3  15     2413.27     2622.01    106.56 o
   2   3  15      250.56      254.35     44.10 o
   3   3  15     2598.02     2712.55    118.39 o
   4   3  15      875.85     1047.72     63.31 o
   5   3  15      730.73      797.95     59.45 o
   6   3  15      179.32      271.36     49.05 o
   0   4  15     1910.13     2068.52    143.42 o
   1   4  15      203.07      214.45     46.89 o
   2   4  15     1823.01     1933.51    128.59 o
   3   4  15       90.85      112.52     44.24 o
   4   4  15     1346.81     1522.47     77.34 o
   5   4  15       23.33       94.07     40.51 o
   1   5  15     7400.27     7086.23    242.96 o
   2   5  15       44.23       75.15     58.36 o
   3   5  15     4258.80     4355.56    182.14 o
   4   5  15      327.26      440.25     49.40 o
   0   6  15     3764.15     3768.23    215.16 o
   1   6  15      118.70       61.79     60.07 o
   2   6  15     2413.81     2330.45    129.31 o
   3   6  15      240.25      389.74     58.62 o
   1   7  15        1.36       90.51     72.86 o
   0   0  16     3597.42     3962.36    303.99 o
   1   0  16     1256.01     1480.49    100.85 o
   2   0  16    16049.43    16779.88    734.41 o
   3   0  16      464.99      501.54     78.00 o
   4   0  16     5734.17     5472.20    267.93 o
   5   0  16      912.00      999.24     94.80 o
   1   1  16     3486.71     4230.76    138.73 o
   2   1  16      316.47      475.09     49.68 o
   3   1  16     2817.01     2976.67    116.57 o
   4   1  16      155.80      274.30     50.94 o
   5   1  16     3560.83     3489.96    138.12 o
   0   2  16      684.19     1132.62     95.23 o
   1   2  16      407.04      572.46     54.66 o
   2   2  16      607.58      767.82     57.68 o
   3   2  16      132.23      236.85     45.60 o
   4   2  16      437.06      553.60     56.57 o
   5   2  16      163.20      309.41     49.16 o
   1   3  16     5634.57     5984.64    192.53 o
   2   3  16      396.40      536.94     54.48 o
   3   3  16     6597.79     6652.26    269.18 o
   4   3  16      418.21      475.13     51.38 o
   5   3  16     4086.74     4007.11    167.53 o
   0   4  16     2545.40     2462.68    178.79 o
   1   4  16       54.79      149.72     51.39 o
   2   4  16     6059.29     5918.95    301.80 o
   3   4  16      125.41      232.18     47.49 o
   4   4  16     2696.62     2930.62    163.39 o
   1   5  16       97.91      145.20     57.24 o
   2   5  16       43.69       73.18     54.33 o
   3   5  16       25.47      194.91     61.30 o
   0   6  16     1912.46     2071.59    174.25 o
   1   6  16      674.50      716.36     71.63 o
   1   1  17     3869.11     4367.44    144.25 o
   2   1  17      134.85      330.91     48.65 o
   3   1  17     4416.98     4549.57    167.11 o
   4   1  17      601.28      789.34     64.39 o
   5   1  17     4568.21     4615.92    170.15 o
   0   2  17     6616.19     7766.69    324.18 o
   1   2  17      970.41     1326.01     78.30 o
   2   2  17     4500.25     4484.17    154.50 o
   3   2  17       65.66      251.22     51.35 o
   4   2  17     5764.68     5953.95    309.06 o
   1   3  17      329.67      534.81     64.19 o
   2   3  17       35.98      206.50     58.64 o
   3   3  17     1131.72     1468.57     95.77 o
   4   3  17      224.93      392.25     53.59 o
   0   4  17     1530.37     1793.03    188.19 o
   1   4  17       88.72      194.69     55.24 o
   2   4  17     1583.08     2122.99    161.81 o
   3   4  17      377.46      628.54     85.42 o
   1   5  17     3380.45     3692.50    153.98 o
   0   0  18     8213.28     8733.32    528.85 o
   1   0  18       65.71      377.20     83.36 o
   2   0  18     7494.91     8280.70    375.47 o
   3   0  18     1132.09     1691.00    175.19 o
   1   1  18     2328.11     3169.90    134.76 o
   2   1  18      258.00      542.38     58.23 o
   3   1  18     2835.04     3260.25    178.27 o
   0   2  18      633.84     1075.44    115.35 o
   1   2  18      276.22      551.28     58.81 o
   2   2  18      511.29      786.04     63.57 o
   3   2  18        2.26      157.60     71.43 o
   1   3  18     5047.63     5656.28    204.60 o
   2   3  18      247.93      474.91     83.66 o
   0   4  18     2729.51     3189.39    219.73 o
   1   4  18        3.01      231.38     61.53 o
   1   1  19     5350.48     6578.87    224.31 o
   2   1  19      267.29      675.55     66.66 o
   0   2  19    10734.69    13089.09    618.80 o
   1   2  19      584.11     1079.63     81.47 o
 
